# Supplementary material for: Human interactions with tropical environments over the last 14,000 years at Iho Eleru, Nigeria
Source: iScience. 2023 Feb 8;26(3):106153. doi: 10.1016/j.isci.2023.106153 (PMC9950523; doi:10.1016/j.isci.2023.106153)
Supplement: Table S6. “Analyzed archaeobotanical samples”, related to Figure 3 [file mmc2.csv]

Table S6. "Analysed archaeobotanical samples", related to Figure 3.
Sample code	context	Canarium schweinfurthii (cf.)	Elaies guineensis (cf.)	unidentified carbonized plant remains	number of breakable wood charcoal fragments	cf. Terminalia spp., Combretaceae	Detarieae I, Fabaceae	Detarieae II a, Fabaceae	Detarieae II b, Fabaceae	cf. Detarium spp., Fabceae	cf. Piptadeniastrum africanum, Fabaceae	cf. Guarea spp., Meliaceae	Meliaceae undiff.	Ficus spp., Moraceae	Strombosia spp. /Strombosiopsis spp., Olacaceae	Rubiaceae I	Rubiaceae II	Zanthoxylum spp., Rutaceae	Indeterminate type	Indeterminable
IW1676	D25 Spit 1				15		X							X	X
IW1077	D22 Spit 2	X		X	4		X
IW2173	D23 Spit 2			X	1															X
IW1311	D22 Spit 3			X	0
IW1918	D27 Spit 3	(X)	(X)		20	X												X
IW1498	D22 Spit 4			X	0
IW1608	D21 Spit 4				10					X										X
IW1679	D18 Spit 5		(X)	X	10			X					X			X
IW1763	D22 Spit 5			X	1															X
IW1913	D21 Spit 5			X	3															X
IW2137	D27 Spit 5	(X)	(X)	X	5				X			X					X			X
IW2339	D23 Spit 5			X	0
IW1923	D20 Spit 6			X	0
IW2118	D21 Spit 6			X	2						X									X
IW2232	D27 Spit 6	X		X	9	X		X											X
IW2841	D23 Spit 6		(X)	X	0
IW2290	D20 Spit 7	(x)	X	X	0
IW2298	D22 Spit 7		X	X	0
IW2657	D17 Spit 7		X	X	2			X
IW2792	D23 Spit 7	X		X	0
IW2417	D20 Spit 8		(X)	X	0
