# Supplementary material for: Human interactions with tropical environments over the last 14,000 years at Iho Eleru, Nigeria
Source: iScience. 2023 Feb 8;26(3):106153. doi: 10.1016/j.isci.2023.106153 (PMC9950523; doi:10.1016/j.isci.2023.106153)
Supplement: Table S7. “Faunal taxonomic and taphonomic results”, related to Figure 3 [file mmc3.xlsx]

## Sheet: Supplementary Table 5_eyh
Table S7. "Faunal taxonomic and taphonomic results", related to Figure 3.
Context	Specimen Number	Skeletal Element	Description	length (mm)	width (mm)	height or thickness (mm)	Tooth	% complete	% shaft circumference	Class	Order	Family	Tribe	Genus	Species	Side	Body Size	Subadult?	Surface Visibility	Exfoliation	Dendritic Etching	Smoothing	Pocking	Sheen	Percussion Marks	Percussion Notches	Tooth Marks	Rodent Gnawing	Cutmarks	Gastric Etching	Weathering Stage	Fracture Angle End 1	Fracture Outline End 1	Fracture Angle End 2	Fracture Outline End 2	Fresh Break End 1?	Fresh Break End 2?	Color	Burning Extent	Burning Severity
Ash Surface spit	IWO-1047.a	HUMERUS	EPIPHYSIS	14.02	12.59	4.8				Mammalia	Eulipotyphla	Soricidae		Crocidura	sp.	R	1a	no	100	0	0	0	0	0			1			no	0	Unbroken	Unbroken	Right	Transverse	no	yes	dark yellow	0	n/a
Ash Surface spit	IWO-1047.b	CRANIAL	OTHER	23.43	16.22	0.71				Other	unidentifiable				fish otolith	unknown	1a	unknown	100	0	0	0	0	0						no	0	Unbroken	Unbroken	Unbroken	Unbroken	no	no	dark yellow	0	n/a
D 17 spit 2	IWO-144.a	PROXIMAL_PHALANX	EPIPHYSIS	41.53	29.32	23.92				Mammalia	Artiodactyla	Bovidae	Bovini	Syncerus	caffer	unknown	4a	no	100	0	0	0	0	0	2	1			1	no	0	Unbroken	Unbroken	Oblique	V-shaped	no	no	light brown	0	n/a
D 22 spit 4	IWO-104.a	COMPACT	OTHER	17.5	19.95	17.93				Mammalia	unidentifiable					unknown	unidentifiable	unknown	0	10	n/a	n/a	n/a	n/a						unidentifiable	unidentifiable	Right	Transverse	Right	Transverse	yes	no	pale brown, brown concretion	n/a	n/a
D 22 spit 5	IWO-1746.1	MANDIBLE	TOOTH	21.82	8.76	4.11	M	25		Mammalia	Artiodactyla	Bovidae	unidentifiable	unidentifiable	large size	unknown	2b/3a	no	100	0	0	0	0	0						no	1	Oblique/Right	Transverse/Curved	Right	Transverse	no	no	black grey	100	heavy
D 22 spit 5	IWO-1746.2	RADIUS	SHAFT	29.38	14.49	4.74			10	Mammalia	Artiodactyla	Bovidae	unidentifiable	unidentifiable	large size	unknown	2b/3a	no	90	0	0	0	0	0		1				no	0	Oblique	V-shaped	Oblique/Right	Transverse/Curved	no	no	dark brown	0	n/a
D 23 spit 10	IWO-122	LONG_BONE	NEAR_EPIPHYSIS	16.19	8.39	4.83				Mammalia	Artiodactyla	unidentifiable				unknown	1b/2a	no	75	0	0	0	0	0						no	2	Oblique/Right	Transverse/Curved	Oblique	Curved	no	no	reddish brown	100	light
D 23 spit 3	IWO-157.B	MANDIBLE	SHAFT	53.05	24.27	11.38			50	Mammalia	Artiodactyla	Bovidae	unidentifiable	unidentifiable		L	2b/3a	no	75	0	0	0	0	0						no	1	Right	Transverse	Oblique	V-shaped	no	no	black, brown concretion	100	medium
D 23 spit 3	IWO-157.A	CRANIAL	OTHER	25.68	20.03	5.05				Mammalia	unidentifiable					n/a	2b/3a	no	100	0	0	0	0	0					3	no	1	Right	Transverse	Oblique	Curved	no	no	white	100	calcined
D 23 spit 6	IWO-118.a	TOOTH	TOOTH	10.38	3.46	23.38		25		Mammalia	Artiodactyla	unidentifiable			large size	unknown	4a	unknown	100	0	0	0	0	0						no	0	Right	Transverse	Right	Transverse	no	no	light brown enamel	0	n/a
D 23 spit 6-7	IWO-119.a	DISTAL_PHALANX	OTHER	10.23	6.49	3.39				Mammalia	unidentifiable					unknown	2a	no	90	0	0	0	0	0						no	1	Right	Transverse	Unbroken	Unbroken	yes	yes	light brown	0	n/a
D 23 spit 6-7	IWO-119.b	CRANIAL	OTHER	13.2	10.22	3.43				Mammalia	unidentifiable					n/a	2a	no	90	10	0	0	0	0						no	1	Right	Transverse	Right	Transverse	yes	no	white brown	100	medium
D 23 spit 6-7	IWO-119.c	DISTAL_PHALANX	OTHER	10.39	7.66	5.33				Mammalia	unidentifiable					unknown	2a	no	75	25	0	0	0	0						no	1	Unbroken	Unbroken	Right	Transverse	no	no	light brown with concretion glue	0	n/a
D 23 spit 6-7	IWO-119.d	TOOTH	TOOTH	7.47	8.38	3.4	I1	25		Mammalia	unidentifiable					unknown	2a	no	90	0	0	0	0	0						no	1	Right	Transverse	Right	Transverse	yes	no	yellow enamel brown root	0	n/a
D 23 spit 6-7	IWO-119.e	TIBIA	EPIPHYSIS	24.49	14.43	15.41				Mammalia	unidentifiable					L	2a	no	90	10	n/a	n/a	n/a	n/a						no	1	Oblique/Right	Transverse/Curved	Unbroken	Unbroken	no	no	black brown	75	light
D 23 spit 6-7	IWO-119.f	COMPACT	OTHER	28.93	22.7	16.27				Mammalia	unidentifiable					unknown	2a	no	50	50	0	0	0	0						no	1	Right	Transverse	Right	Transverse	yes	no	light brown with thin concretion	0	n/a
D 23 spit 6-7	IWO-119.g	FEMUR	EPIPHYSIS	24.93	26.49	21.03				Mammalia	unidentifiable					unknown	2a	no	25	0	n/a	n/a	n/a	n/a						no	1	Right	Transverse	Right	Transverse	yes	no	brown, brown concretion, black burned spot	10	light
D 23 spit 6-7	IWO-119.h	FIBULA	NEAR_EPIPHYSIS	42.06	21.5	15.99				Mammalia	unidentifiable					unknown	2a	no	10	10	n/a	n/a	n/a	n/a						no	1	Oblique/Right	Transverse/Curved	Indeterminate	Indeterminate	no	no	brown, heavy brown concretion	n/a	n/a
D 23 spit 6-7	IWO-119.i	LONG_BONE	NEAR_EPIPHYSIS	36.61	22.74	14.71				Mammalia	unidentifiable					unknown	2a	no	10	50	0	0	0	0						no	1	Indeterminate	Indeterminate	Right	Transverse	indeterminate	no	light brown, brown concretion	0	n/a
D 23 spit 6-7	IWO-119.j	MAXILLA	OTHER	0	0	0				Mammalia	unidentifiable					unknown	2a	no	10	n/a	n/a	n/a	n/a	n/a						no	1	Indeterminate	Indeterminate	Indeterminate	Indeterminate	yes	yes	light brown, dark brown concretion	n/a	n/a
D 23 spit 6-7	IWO-119.k	MAXILLA	TOOTH	0	0	0		25		Mammalia	unidentifiable					unknown	2a	no	10	n/a	n/a	n/a	n/a	n/a						unidentifiable	1	Indeterminate	Indeterminate	Indeterminate	Indeterminate	indeterminate	indeterminate	yellow enamel, dark brown heavy matrix,	n/a	n/a
D 23 spit 6-7	IWO-3080.a	ULNA	NEAR_EPIPHYSIS	19.62	10.13	5.52				Mammalia	unidentifiable					unknown	2b/3a	no	100	0	0	0	0	0						no	1	Oblique/Right	Transverse/Curved	Oblique/Right	Transverse/Curved	no	no	black	100	medium
D 23 spit 6-7	IWO-3080.b	ULNA	NEAR_EPIPHYSIS	13.2	12.56	4.93				Mammalia	unidentifiable					unknown	2b/3a	no	100	0	0	0	0	0						no	1	Right	Transverse	Right	Transverse	no	no	black	100	medium
D 23 spit 6-7	IWO-3080.c	LONG_BONE	EPIPHYSIS	16.2	14.37	8.14				Mammalia	unidentifiable					unknown	2b/3a	no	90	10	0	0	0	0						no	1	Oblique/Right	Transverse/Curved	Right	Transverse	no	no	black	100	medium
D 23 spit 6-7	IWO-3080.d	RIB	EPIPHYSIS	13.84	7.69	3.82				Mammalia	unidentifiable					unknown	2a	no	75	0	0	0	0	0						no	1	Unbroken	Unbroken	Right	Transverse	no	no	light brown, brown concretion	0	n/a
D 23 spit 6-7	IWO-3080.e	TOOTH	TOOTH	4.89	4.36	5.52	M	25		Mammalia	Artiodactyla	Suidae		Potamochoerus	porcus	unknown	1b/2a	yes	100	0	0	0	0	0						no	0	Unbroken	Unbroken	Right	Transverse	no	yes	light brown white enamel	0	n/a
D 23 spit 6-7	IWO-3080.e1	TOOTH	TOOTH	5.82	5.87	4.87		100		Mammalia	Artiodactyla	Suidae		Potamochoerus	porcus	unknown	1b/2a	yes	100	0	0	0	0	0						no	0	Unbroken	Unbroken	Right	Transverse	no	yes	light brown	0	n/a
D 23 spit 6-7	IWO-3080.f	TOOTH	TOOTH	10.53	5.88	2.2		25		Mammalia	Artiodactyla	Bovidae	unidentifiable	unidentifiable		unknown	unidentifiable	unknown	100	0	0	0	0	0						no	1	Unbroken	Unbroken	Right	Transverse	no	yes	white	0	n/a
D 23 spit 7	IWO-117.a	FEMUR	SHAFT	23.01	16.63	6.67			25	Mammalia	unidentifiable					unknown	1b/2a	no	50	0	0	0	0	0						no	0	Right	Transverse	Right	Transverse	no	no	light brown, brown concretion and glue	0	n/a
D 23 spit 7	IWO-117.b	LONG_BONE	EPIPHYSIS	14.71	8.35	11.1				Mammalia	unidentifiable					unknown	1b/2a	no	10	n/a	n/a	n/a	n/a	n/a						no	unidentifiable	Indeterminate	Indeterminate	Right	Transverse	no	yes	pale brown, thick brown concretion	n/a	n/a
D 23 spit 7	IWO-117.c	LONG_BONE	EPIPHYSIS	16.22	10.66	7.42				Mammalia	unidentifiable					unknown	1b/2a	no	10	n/a	n/a	n/a	n/a	n/a						no	unidentifiable	Indeterminate	Indeterminate	Right	Transverse	no	yes	pale brown, thick brown concretion	n/a	n/a
D 26 spit 3	IWO-2044.a	MANDIBLE	OTHER	44.93	22.03	11.37				Mammalia	Artiodactyla	Bovidae	Bovini	Syncerus	caffer	L	5	no	50	0	0	0	0	0	1					no	1	Oblique	V-shaped	Oblique	V-shaped	no	no	black, brown concretion	100	medium
D 26 spit 3	IWO-2044.b	NON_ID	OTHER	16.07	14.14	6.12				Mammalia	unidentifiable					unknown	unidentifiable	unknown	25	n/a	n/a	n/a	n/a	n/a						no	1	Right	Transverse	Right	Transverse	no	no	black, light brown concretion	100	medium
D 27 spit 2	IWO-141.a	MAXILLA	TOOTH	23.26	12.34	28.5	M3	100		Mammalia	Artiodactyla	Bovidae	Cephalophini	Cephalopus	silvicultor	R	4a	no	100	0	0	0	0	0						no	0	Unbroken	Unbroken	Right	Transverse	no	yes	yellow enamel	0	n/a
D 27 spit 3	IWO-107.A	LONG_BONE	SHAFT	13.77	9.03	3.64			25	Mammalia	Artiodactyla	unidentifiable				unknown	1b/2a	no	100	0	0	0	0	0						no	0	Right	Transverse	Oblique/Right	Transverse/Curved	yes	no	grey	100	heavy
D 27 spit 3	IWO-107.B	LONG_BONE	NEAR_EPIPHYSIS	16.79	10.11	7.78				Mammalia	unidentifiable					unknown	2b/3a	no	100	0	0	0	0	0						no	1	Right	Transverse	Right	Transverse	no	no	white, black	100	calcined
D 27 spit 4	IWO-2102A	MANDIBLE	TOOTH	14.72	10.85	9.95	P3	75		Mammalia	Artiodactyla	Bovidae	Cephalophini	Cephalopus	silvicultor	L	1b/2a	no	100	0	0	0	0	0						no	0	Unbroken	Unbroken	Right	Transverse	no	no	yellow enamel brown root thin glue sheen	0	n/a
D 27 spit 4	IWO-2100.a	RIB	SHAFT	26.43	10.16	6.92			100	Mammalia	unidentifiable					unknown	1b/2a	no	75	25	0	0	0	0			2			no	1	Oblique	Curved	Oblique/Right	Transverse/Curved	no	yes	light brown	0	n/a
D 27 spit 4	IWO-2100.b	METAPODIAL	SHAFT	19.28	8.85	4.56			25	Mammalia	Artiodactyla	Bovidae	unidentifiable	unidentifiable		unknown	1b/2a	no	75	0	0	0	0	0						no	1	Right	Transverse	Right	Transverse	no	no	light brown, brown concretion	0	n/a
D 27 spit 5	IWO-145.A	RIB	SHAFT	32.6	14.66	5.28			100	Mammalia	unidentifiable					unknown	1b/2a	no	50	0	0	0	0	0						no	0	Right	Transverse	Right	Transverse	no	no	WHITE BLACK BROWN	100	heavy
D 27 spit 5	IWO-145.B	COMPACT	EPIPHYSIS	34.46	12.84	8.08				Mammalia	unidentifiable					unknown	2b/3a	no	100	0	0	0	0	0						no	1	Right	Transverse	Unbroken	Unbroken	yes	no	white	100	heavy
D 27 spit 5	IWO-145.C	NON_ID	NEAR_EPIPHYSIS	20.63	7.77	7.86				Mammalia	unidentifiable					unknown	1b/2a	no	100	0	0	0	0	0						no	0	Oblique	Curved	Oblique	Curved	no	no	black	100	medium
D 27 spit 6	IWO-147.a	EGGSHELL	OTHER	17.52	14.67	3.69				Aves	Struthioniformes	Struthionidae		Struthio	camelus	n/a	2b/3a	no	50	0	0	0	0	100						no	1	Right	Transverse	Right	Transverse	no	no	black	100	light
D 27 spit 6	IWO-147.b	CRANIAL	OTHER	31.7	28.58	18.31				Mammalia	Artiodactyla	unidentifiable				unknown	2b/3a	no	10	0	0	0	0	0						no	1	Right	Transverse	Right	Transverse	yes	yes	light brown concretion	0	n/a
D 27 spit 6	IWO-147.c	RIB	SHAFT	20.55	7.49	4.69			100	Mammalia	unidentifiable					unknown	1a	unknown	10	0	0	0	0	0						no	1	Right	Transverse	Oblique/Right	Transverse/Curved	no	no	brown concretion	0	n/a
D 27 spit 6	IWO-147.d	RIB	SHAFT	35.34	17.07	7.74			25	Mammalia	Artiodactyla	unidentifiable				unknown	2b/3a	no	10	0	0	0	0	0						no	1	Oblique/Right	Transverse/Curved	Right	Transverse	no	yes	light brown concretion	0	n/a
D 27 spit 6	IWO-147.e	LONG_BONE	NEAR_EPIPHYSIS	24.91	11.52	8.08				Mammalia	Artiodactyla	unidentifiable				unknown	1b/2a	no	10	0	0	0	0	0						no	1	Right	Transverse	Right	Transverse	no	no	light brown concretion	0	n/a
D 27 spit 6	IWO-147.f	LONG_BONE	SHAFT	37.14	10.74	6.73			25	Mammalia	unidentifiable					unknown	1b/2a	no	0	n/a	n/a	n/a	n/a	n/a						unidentifiable	unidentifiable	Right	Transverse	Right	Transverse	yes	no	light brown concretion	n/a	n/a
F 14 spit 2	IWO-126.a	MAXILLA	OTHER	39.12	13.2	4.12				Reptilia	Squamata	Varanidae		Varanus	niloticus	R	1a	no	100	0	0	0	0	0						no	1	Oblique/Right	Transverse/Curved	Right	Transverse	yes	no	light brown	0	n/a
F 16 spit 1A	IWO-124.a	MANDIBLE	OTHER	49.79	16.1	6.48				Mammalia	Hyracoidea	Procaviidae		Procavia	capensis	R	1a	no	100	0	0	0	0	0						no	0	Unbroken	Unbroken	Right	Transverse	no	yes	pale brown, pale enamel	0	n/a
F 16 spit 1A	IWO-124.b	MANDIBLE	OTHER	31.28	19.85	5.21				Mammalia	Lagomorpha	Leporidae		Lepus	microtis	R	1a	no	100	0	0	0	0	0					1	no	0	Right	Transverse	Right	Transverse	no	no	pale brown	0	n/a
F 16 spit 1A	IWO-124.c	MIDDLE_PHALANX	COMPLETE	39.75	32.36	29.13				Mammalia	Artiodactyla	Bovidae	unidentifiable	unidentifiable	measurements match for bongo, eland, wildebeest	unknown	4a	no	100	0	0	0	0	0					1 metal	no	0	Unbroken	Unbroken	Unbroken	Unbroken	no	no	light brown	0	n/a
F 16 spit 1A	IWO-124.d	CAUDAL	COMPLETE	14.94	21.32	12.84				Mammalia	unidentifiable					n/a	unidentifiable	no	100	0	0	0	0	0						no	0	Unbroken	Unbroken	Unbroken	Unbroken	no	no	pale brown	0	n/a
F 16 spit 1A	IWO-124.e	CAUDAL	OTHER	19.47	9.06	7.12				Mammalia	unidentifiable					n/a	unidentifiable	no	100	0	0	0	0	0						no	0	Right	Transverse	Right	Transverse	yes	no	light brown	0	n/a
F 16 spit 1A	IWO-124.f	CRANIAL	OTHER	33.6	19.7	7.28				Other	unidentifiable				large fish	unknown	1a	no	100	0	0	0	0	0						no	0	Right	Transverse	Right	Transverse	yes	yes	light brown	0	n/a
F 16 spit 1A	IWO-124.g	CRANIAL	OTHER	21.06	16.16	2.64				Other	unidentifiable				large fish	unknown	1a	no	100	0	0	0	0	0			1			no	0	Right	Transverse	Unbroken	Unbroken	yes	no	light brown	0	n/a
F 16 spit 2	IWO-125.a	PROXIMAL_PHALANX	NEAR_EPIPHYSIS	44.59	25.36	22.66				Mammalia	Artiodactyla	Bovidae	Bovini	Syncerus	caffer	unknown	4a	no	90	10	0	0	0	0						yes	1	Oblique	Curved	Right	Transverse	no	no	light brown	0	n/a
F 19 spit 7	IWO-113	LONG_BONE	NEAR_EPIPHYSIS	24.97	13.72	5.46				Mammalia	unidentifiable					unknown	2a	no	10	75	0	0	0	0						no	1	Right	Transverse	Oblique/Right	Transverse/Curved	yes	no	brown red	0	n/a
F 20 spit 2	IWO-138.a	CAUDAL	OTHER	38.32	10.91	10.63				Mammalia	unidentifiable					n/a	unidentifiable	no	100	0	0	0	0	0						no	0	Unbroken	Unbroken	Right	Transverse	no	yes	pale brown	0	n/a
F 20 spit 5	IWO-142.a	LONG_BONE	EPIPHYSIS	20.33	17.96	12.62				Mammalia	unidentifiable					unknown	unidentifiable	no	10	n/a	n/a	n/a	n/a	n/a						unidentifiable	unidentifiable	Right	Transverse	Right	Transverse	no	no	brown red concretion	n/a	n/a
F 20 spit 5	IWO-142.b	LONG_BONE	SHAFT	28.66	12.26	3.87			10	Mammalia	unidentifiable					unknown	2b/3a	no	10	n/a	n/a	25	n/a	n/a						no	1	Oblique	Curved	Right	Transverse	no	no	light brown red thin concretion	0	n/a
F 20 spit 5	IWO-142.c	LONG_BONE	SHAFT	19.38	6.8	3.68			10	Mammalia	Artiodactyla	unidentifiable				unknown	1b/2a	no	100	0	10	0	0	0			1			no	1	Right	Transverse	Oblique	Curved	yes	no	grey brown	100	medium
F 20 spit 5	IWO-142.d	LONG_BONE	NEAR_EPIPHYSIS	24.64	11.61	4.58				Mammalia	unidentifiable					unknown	2b/3a	no	100	0	0	0	0	0						no	1	Oblique	V-shaped	Oblique	V-shaped	no	no	black brown grey	100	light
F 20 spit 6	IWO-2315.a	COMPACT	COMPLETE	17.38	12.81	8.9				Mammalia	Artiodactyla	Bovidae	unidentifiable	unidentifiable		unknown	1b/2a	no	75	25	0	0	0	0						no	1	Unbroken	Unbroken	Right	Transverse	no	no	white	100	heavy
F 20 spit 6	IWO-2315.b	LONG_BONE	SHAFT	19.06	8.14	3			10	Mammalia	unidentifiable					unknown	1b/2a	no	100	0	0	0	0	0						no	1	Oblique	Curved	Oblique	Curved	no	no	light brown	0	n/a
F 20 spit 7	IWO-2546.1	LONG_BONE	EPIPHYSIS	18.16	13.05	14.14				Mammalia	unidentifiable					unknown	2b/3a	no	50	25	0	25	0	0						no	2	Unbroken	Unbroken	Oblique/Right	Transverse/Curved	no	no	light brown	0	n/a
F 20 spit 7	IWO-2546.2	LONG_BONE	SHAFT	29.95	10.56	3.32			25	Mammalia	unidentifiable					unknown	1b/2a	no	25	0	0	0	0	0						no	1	Oblique	Curved	Oblique	V-shaped	no	no	light brown black	50	medium
F 20 spit 7	IWO-110.a	LONG_BONE	NEAR_EPIPHYSIS	19.97	7.27	4.63				Mammalia	unidentifiable					unknown	1b/2a	no	100	0	0	0	0	0						no	1	Oblique	Curved	Oblique	V-shaped	no	no	grey	100	heavy
F 21 spit 2	IWO-105	LONG_BONE	NEAR_EPIPHYSIS	24.16	11.2	5.59				Mammalia	Artiodactyla	Bovidae	unidentifiable	unidentifiable		unknown	2b/3a	no	100	0	0	0	0	0						no	1	Right	Transverse	Right	Transverse	yes	no	light brown, manganese staining	0	n/a
F 21 spit 5	IWO-106.1	METAPODIAL	SHAFT	12.96	12.59	3.31			25	Mammalia	Artiodactyla	Bovidae	unidentifiable	unidentifiable		unknown	1b/2a	no	100	0	0	0	0	0					3	no	1	Oblique/Right	Transverse/Curved	Oblique	Curved	no	no	black, grey, white	100	heavy
F 21 spit 5	IWO-106.2	PHALANX	NEAR_EPIPHYSIS	10.51	12.12	6.97				Mammalia	Artiodactyla	Bovidae	unidentifiable	unidentifiable		unknown	1b/2a	no	100	0	0	0	0	0						no	1	Right	Transverse	Right	Transverse	no	yes	grey, white	100	heavy
F 21 spit 5	IWO-106.3	LONG_BONE	SHAFT	18.03	8.24	3.25			10	Mammalia	unidentifiable					unknown	1b/2a	no	100	0	0	0	0	0						no	1	Oblique	Curved	Oblique	V-shaped	no	no	white	100	heavy
F 21 spit 5	IWO-106.4	LONG_BONE	SHAFT	19.93	8.71	4.85			10	Mammalia	unidentifiable					unknown	unidentifiable	unknown	10	0	0	0	0	0						unidentifiable	unidentifiable	Oblique/Right	Transverse/Curved	Right	Transverse	no	no	grey with brown concretion	100	heavy
F 21 spit 5	IWO-106.5	LONG_BONE	SHAFT	13.9	6.98	3.33			10	Mammalia	unidentifiable					unknown	1a	no	100	0	0	0	0	0						no	0	Right	Transverse	Right	Transverse	yes	no	brown	0	n/a
F 21 spit 8	IWO-2521.1	LONG_BONE	SHAFT	24.7	9.18	4.59			10	Mammalia	unidentifiable					unknown	2b/3a	no	90	0	0	0	100	0						no	1	Oblique	V-shaped	Oblique	V-shaped	no	no	black grey	100	medium
F 24 spit 2	IWO-120.1	HUMERUS	SHAFT	15.67	6.71	4.53			100	Reptilia	Testudines	Pelomedusidae		Pelusios	niger	unknown	1a	unknown	90	0	0	0	0	0						no	1	Oblique/Right	Transverse/Curved	Oblique/Right	Transverse/Curved	no	no	black and dark brown	90	medium
F 24 spit 2	IWO-152.a	MANDIBLE	SHAFT	36	9.07	5.4			100	Mammalia	Artiodactyla	Bovidae	Neotragini	Neotragus	sp.	L	1a	no	75	0	0	0	0	0			1			no	0	Right	Transverse	Oblique/Right	Transverse/Curved	no	yes	pale yellow brown concretion	0	n/a
F 24 spit 2	IWO-152.b	TIBIA	SHAFT	24.27	8.35	5.89			100	Mammalia	Artiodactyla	Bovidae	unidentifiable	unidentifiable		unknown	1a	no	75	0	0	0	0	0			2		1	no	0	Oblique/Right	Transverse/Curved	Oblique	V-shaped	yes	yes	pale yellow	0	n/a
F 24 spit 2	IWO-152.c	TIBIA	EPIPHYSIS	23.7	12.65	11.1				Mammalia	Artiodactyla	Bovidae	unidentifiable	unidentifiable		L	1a	no	25	0	0	0	0	0						no	0	Unbroken	Unbroken	Oblique/Right	Transverse/Curved	no	yes	pale yellow	0	n/a
F 24 spit 3	IWO-121.a	FEMUR	SHAFT	28.55	12.56	4.69			25	Mammalia	Artiodactyla	unidentifiable				unknown	1b/2a	no	100	0	0	0	0	0						no	0	Right	Transverse	Right	Transverse	yes	yes	light tan brown	0	n/a
F 25 spit 1	IWO-2235.1	FEMUR	EPIPHYSIS	21.34	17.83	9.52				Mammalia	Artiodactyla	unidentifiable			small ungulate?	unknown	1a	no	100	0	0	0	0	0						no	1	Right	Transverse	Unbroken	Unbroken	yes	no	brown white	0	n/a
F 25 spit 1	IWO-2235.2	SCAPULA	OTHER	33.48	12.94	3.59				Mammalia	unidentifiable					unknown	1b/2a	no	100	10	0	0	0	0						no	2	Oblique/Right	Transverse/Curved	Right	Transverse	yes	yes	yellow	0	n/a
F 25 spit 1	IWO-2235.3	PELVIS	OTHER	43.32	13.21	6.57				Mammalia	Artiodactyla	Bovidae	unidentifiable	unidentifiable	small size	L	1b/2a	no	100	25	n/a	n/a	n/a	n/a			1			no	1	Oblique/Right	Transverse/Curved	Oblique/Right	Transverse/Curved	yes	no	yellow	0	n/a
F 25 spit 2	IWO-123.a	METAPODIAL	SHAFT	26.22	13.63	6.8			25	Mammalia	Artiodactyla	Bovidae	unidentifiable	unidentifiable		unknown	2b/3a	no	25	50	0	0	0	0						no	1	Right	Transverse	Oblique	V-shaped	no	no	light brown, grey concretion	0	n/a
F 25 spit 2	IWO-123.b	NON_ID	OTHER	32.34	13.72	7.12				Mammalia	unidentifiable					unknown	unidentifiable	unknown	0	n/a	n/a	n/a	n/a	n/a						unidentifiable	unidentifiable	Oblique	Curved	Oblique	V-shaped	no	no	light brown, grey concretion	0	n/a
F 25 spit 2	IWO-123.c	TOOTH	TOOTH	12.77	5.1	4.73		25		Mammalia	unidentifiable					unknown	unidentifiable	unknown	100	0	0	0	0	0						no	0	Right	Transverse	Right	Transverse	yes	yes	brown root	0	n/a
F 26 spit 2	IWO-111.A	PELVIS	OTHER	28.65	12.3	4.86				Mammalia	unidentifiable					R	1a	no	25	0	0	0	0	0						no	0	Oblique/Right	Transverse/Curved	Oblique/Right	Transverse/Curved	no	no	black	100	medium
F 26 spit 2	IWO-111.B	LONG_BONE	SHAFT	23.41	9.81	5.75			10	Mammalia	Artiodactyla	unidentifiable				unknown	1b/2a	no	100	0	0	0	0	0						no	1	Oblique	Curved	Right	Transverse	no	no	white, black	100	heavy
F 26 spit 2	IWO-111.C	LONG_BONE	SHAFT	28.59	6.38	4.14			25	Mammalia	unidentifiable					unknown	1a	no	100	0	0	0	0	0						no	0	Oblique	Curved	Oblique	V-shaped	no	no	brown	0	n/a
F 26 spit 3-5	IWO-115.a	FEMUR	EPIPHYSIS	10.04	6.27	6.69				Mammalia	Rodentia	Nesomyidae		Cricetomys	sp.	R	1a	no	100	0	0	0	0	0						no	0	Unbroken	Unbroken	Right	Transverse	no	no	brown	0	n/a
F 26 spit 3-5	IWO-115.B	LONG_BONE	EPIPHYSIS	15.31	13.39	11.23				Mammalia	Artiodactyla	unidentifiable				unknown	1b/2a	no	50	0	0	0	n/a	n/a						no	1	Unbroken	Unbroken	Right	Transverse	no	yes	brown	0	n/a
F 26 spit 3-5	IWO-115.C	LONG_BONE	SHAFT	27.21	8.49	6.25			10	Mammalia	unidentifiable					unknown	1b/2a	no	50	0	0	0	0	0						no	0	Oblique	Curved	Right	Transverse	no	no	brown	0	n/a
F 26 spit 3-5	IWO-115.D	SCAPULA	OTHER	26.25	22.7	9.17				Mammalia	unidentifiable					unknown	2b/3a	no	100	0	0	0	0	0						no	0	Right	Transverse	Oblique	Curved	no	no	brown	0	n/a
F 26 spit 4	IWO-112.a	MAXILLA	OTHER	31.16	19.37	10.23				Mammalia	unidentifiable					unknown	unidentifiable	unknown	10	n/a	n/a	n/a	n/a	n/a						no	unidentifiable	Indeterminate	Indeterminate	Right	Transverse	no	yes	brown	n/a	n/a
F 26 spit 4	IWO-112.1	LONG_BONE	SHAFT	18.59	8.33	2.65			25	Mammalia	Artiodactyla	Bovidae	unidentifiable	unidentifiable		unknown	1b/2a	no	100	0	0	0	0	0	1	1			2	no	1	Right	Transverse	Oblique	V-shaped	no	no	brown	0	n/a
F 26 spit 4	IWO-112.a	PELVIS	OTHER	30.63	20.37	11.4				Mammalia	unidentifiable					unknown	2b/3a	unknown	10	0	0	0	0	0						no	1	Right	Transverse	Right	Transverse	yes	no	grey brown	100	medium
F 26 spit 4	IWO-112.2	COMPACT	OTHER	26.17	16.63	11.23				Mammalia	Artiodactyla	Bovidae	unidentifiable	unidentifiable		unknown	2b/3a	no	100	0	0	0	0	0						no	1	Unbroken	Unbroken	Right	Transverse	no	yes	brown	0	n/a
F 26 spit 4	IWO-112.3	LONG_BONE	SHAFT	24.92	11.43	9.05			10	Mammalia	unidentifiable					unknown	2b/3a	unknown	100	0	0	0	0	0						no	1	Right	Transverse	Right	Transverse	yes	no	black and brown	75	medium
F 26 spit 5	IWO-149.a	LONG_BONE	SHAFT	21.41	8.17	3.88			10	Mammalia	unidentifiable					unknown	unidentifiable	no	0	n/a	n/a	n/a	n/a	n/a						unidentifiable	unidentifiable	Right	Transverse	Oblique/Right	Transverse/Curved	no	no	brown, concretion	n/a	n/a
G 16 spit 4	IWO-2402.a	TOOTH	TOOTH	13.57	6.89	4.98	I	25		Mammalia	Artiodactyla	Suidae		Potamochoerus	porcus	unknown	1b/2a	unknown	100	0	0	0	0	0						no	0	Unbroken	Unbroken	Right	Transverse	no	yes	light brown root yellow enamel	0	n/a
J 16 spit 1	IWO-134	CRANIAL	OTHER	31.01	14.82	4.4				Other	unidentifiable				fish	unknown	1a	no	100	0	0	0	0	0						no	0	Indeterminate	Indeterminate	Indeterminate	Indeterminate	no	no	brown	0	n/a
J 16 spit 1	IWO-134.a	TIBIA	NEAR_EPIPHYSIS	56.26	31.4	10.13				Mammalia	unidentifiable					L	2b/3a	no	100	0	0	0	0	0	1					no	0	Oblique	V-shaped	Oblique	Curved	no	no	light brown	0	n/a
L 16 spit 1	IWO-1360.a	HUMERUS	SHAFT	29.41	7.85	4.4			100	Mammalia	Rodentia	unidentifiable				L	1a	no	100	0	0	0	0	0						no	0	Oblique/Right	Transverse/Curved	Right	Transverse	yes	yes	light brown	0	n/a
L 16 spit 1	IWO-1360.b	CAUDAL	OTHER	37.23	12.06	10.19				Mammalia	unidentifiable					n/a	5	no	100	0	0	0	0	0						no	1	Right	Transverse	Right	Transverse	no	yes	black, brown	90	medium
L 16 spit 1	IWO-1360.c	RIB	SHAFT	34.91	7.71	5.91			100	Mammalia	unidentifiable					unknown	1b/2a	no	100	0	0	0	0	0					1	no	1	Oblique/Right	Transverse/Curved	Oblique/Right	Transverse/Curved	no	yes	white	100	calcined
L 16 spit 1	IWO-1360.d	FEMUR	NEAR_EPIPHYSIS	22.84	10.2	5.05				Mammalia	Hyracoidea	Procaviidae		Procavia	capensis	L	1a	no	100	0	0	0	0	0						no	0	Right	Transverse	Right	Transverse	no	yes	light brown	0	n/a
L 16 spit 1	IWO-1360.e	NON_ID	COMPLETE	21.22	14.95	9.01				Other	unidentifiable				cowry shell bead	n/a	0	unknown	100	0	0	0	0	0						no	1	Unbroken	Unbroken	Unbroken	Unbroken	no	no	white shell	0	n/a
L 16 spit 1	IWO-1360.f	NON_ID	OTHER	26.88	18.48	2.92				Other	unidentifiable				marine shell	n/a	0	no	100	0	0	0	0	0						no	0	Right	Transverse	Right	Transverse	no	no	pale yellow shell	0	n/a
L 16 spit 1	IWO-1360.g	NON_ID	OTHER	18.23	10.22	1.69				Other	unidentifiable				fish	unknown	0	unknown	100	0	0	0	0	0						no	0	Right	Transverse	Right	Transverse	no	no	light brown	0	n/a
L 16 spit 1	IWO-1360.h	VERTEBRAE	COMPLETE	13.57	13.02	12.2				Reptilia	unidentifiable				lizard	n/a	1a	no	100	0	0	0	0	0						no	1	Unbroken	Unbroken	Unbroken	Unbroken	no	no	white	100	heavy
L 16 spit 1	IWO-1360.i	VERTEBRAE	COMPLETE	12.35	12.67	13.08				Reptilia	unidentifiable				lizard	n/a	1a	no	100	0	0	0	0	0						no	1	Unbroken	Unbroken	Unbroken	Unbroken	no	no	white	100	heavy
L 16 spit 1	IWO-1360.j	VERTEBRAE	COMPLETE	11.76	18	22.45				Sauropsida	Squamata	unidentifiable				n/a	1a	no	100	0	0	0	0	0						no	0	Unbroken	Unbroken	Unbroken	Unbroken	no	no	light brown	0	n/a
L 16 spit 3	IWO-1760.1	MANDIBLE	OTHER	22.25	10.7	1.7				Other	unidentifiable				fish	R	0	no	100	0	0	0	0	0						no	1	Right	Transverse	Oblique	Curved	yes	no	light brown	0	n/a
L 16 spit 3	IWO-1760.2	ULNA	NEAR_EPIPHYSIS	27.12	18.86	13.2				Mammalia	Primates	unidentifiable				R	2b/3a	no	50	0	0	0	0	0						no	1	Right	Transverse	Right	Transverse	yes	yes	dark brown grey	100	medium
M 16 spit 2	IWO-137.a	FEMUR	NEAR_EPIPHYSIS	31.09	9.24	4.97				Mammalia	Rodentia	Nesomyidae		Cricetomys	sp.	R	1a	no	100	0	0	0	0	0					2	no	0	Unbroken	Unbroken	Right	Transverse	no	no	pale yellow brown	0	n/a
R 17 spit 1	IWO-131.a	FEMUR	EPIPHYSIS	46.96	16.94	12.02				Mammalia	Hyracoidea	Procaviidae		Procavia	capensis	L	1a	no	100	0	0	0	0	0				4		yes	0	Unbroken	Unbroken	Oblique	Curved	no	no	pale brown	0	n/a
R 17 spit 1	IWO-131.b	TIBIA	NEAR_EPIPHYSIS	20.53	12.34	4.61				Mammalia	unidentifiable					unknown	1b/2a	no	100	0	0	0	0	0						no	1	Right	Transverse	Oblique/Right	Transverse/Curved	no	no	light brown black	25	light
S 17 spit 1	IWO-130.A	HUMERUS	NEAR_EPIPHYSIS	39.07	16.36	4.92				Mammalia	unidentifiable					L	1a	no	100	0	0	0	0	0					3	no	0	Right	Transverse	Oblique/Right	Transverse/Curved	yes	yes	light brown	0	n/a
S 17 spit 1	IWO-130.B	TIBIA	SHAFT	32.8	8.19	8			100	Mammalia	unidentifiable					unknown	1a	no	100	0	0	0	0	0	3					no	0	Right	Transverse	Oblique	V-shaped	no	no	light brown	0	n/a
S 22 spit 1	IWO-132.1	HUMERUS	SHAFT	39.13	9.74	4.81			100	Aves	unidentifiable				medium size	L	1a	no	100	0	0	0	0	0			2			no	0	Oblique	Curved	Oblique/Right	Transverse/Curved	no	no	yellow	0	n/a
S 22 spit 1	IWO-132.2	HUMERUS	SHAFT	35.03	9.36	4.23			100	Mammalia	Rodentia	Hystricidae		Hystrix	cristata	L	1a	no	100	0	0	0	0	0			8			no	0	Right	Transverse	Unbroken	Unbroken	no	no	yellow	0	n/a
S 24 spit 13	IWO-154	SCAPULA	OTHER	19.11	15.19	5.35				Mammalia	unidentifiable					R	1a	yes	100	0	0	0	0	0						no	2	Oblique/Right	Transverse/Curved	Oblique/Right	Transverse/Curved	no	no	white	100	heavy
Spit ash surface	IWO-129.1	PELVIS	OTHER	63.18	11.86	7				Mammalia	Lagomorpha	Leporidae		Lepus	microtis	L	1a	no	100	0	0	0	0	0			7			no	0	Unbroken	Unbroken	Right	Transverse	no	yes	yellow	0	n/a
Spit ash surface	IWO-129.2	HUMERUS	NEAR_EPIPHYSIS	26.62	6.89	5.51				Mammalia	Lagomorpha	Leporidae		Lepus	microtis	R	1a	no	100	0	0	0	0	0			2			no	0	Oblique	V-shaped	Oblique/Right	Transverse/Curved	no	no	yellow	0	n/a
Spit ash surface	IWO-129.3	TIBIA	SHAFT	67.43	13.08	9.57			100	Mammalia	Lagomorpha	Leporidae		Lepus	microtis	L	1a	no	100	0	0	0	0	0					9	no	0	Unbroken	Unbroken	Oblique	V-shaped	no	no	yellow	0	n/a
Spit ash surface	IWO-129.4	TIBIA	SHAFT	59.79	10.25	6.29			100	Mammalia	Lagomorpha	Leporidae		Lepus	microtis	R	1a	no	100	0	0	0	0	0			2			no	0	Unbroken	Unbroken	Right	Transverse	no	no	yellow	0	n/a
Spit ash surface	IWO-129.5	MANDIBLE	OTHER	40.33	19.73	4.79				Mammalia	Lagomorpha	Leporidae		Lepus	microtis	L	1a	no	100	0	0	0	0	0						no	0	Unbroken	Unbroken	Right	Transverse	no	yes	yellow	0	n/a
Spit ash surface	IWO-129.6	RADIUS	SHAFT	61.18	6.37	4.61			50	Mammalia	Lagomorpha	Leporidae		Lepus	microtis	R	1a	no	100	0	0	0	0	0			2		4	no	0	Oblique	Curved	Oblique	V-shaped	no	no	light brown	0	n/a
Spit ash surface	IWO-129.7	FEMUR	COMPLETE	53.65	10.19	8.08				Mammalia	Lagomorpha	Leporidae		Lepus	microtis	R	1a	no	100	0	0	0	0	0			1			no	0	Unbroken	Unbroken	Oblique/Right	Transverse/Curved	no	no	light brown	0	n/a
Spit ash surface	IWO-129.8	HUMERUS	SHAFT	30.41	11.14	6.07			100	Mammalia	Lagomorpha	Leporidae		Lepus	microtis	L	1a	no	100	0	0	0	0	0			1			no	0	Oblique/Right	Transverse/Curved	Oblique	Curved	no	no	yellow	0	n/a
Spit ash surface	IWO-129.a	PROXIMAL_PHALANX	COMPLETE	67.12	34.3	30.08				Mammalia	Artiodactyla	Bovidae	Bovini	Syncerus	caffer	unknown	4a	no	100	10	0	0	0	0						no	1	Unbroken	Unbroken	Unbroken	Unbroken	no	no	light brown	0	n/a
Spit ash surface	IWO-129.b	MIDDLE_PHALANX	COMPLETE	44.62	32.62	30				Mammalia	Artiodactyla	Bovidae	Bovini	Syncerus	caffer	unknown	4a	no	90	10	0	0	0	0						yes	1	Unbroken	Unbroken	Unbroken	Unbroken	no	no	light brown	0	n/a
Spit ash surface	IWO-129.c	MIDDLE_PHALANX	COMPLETE	45	35.1	29.27				Mammalia	Artiodactyla	Bovidae	Bovini	Syncerus	caffer	unknown	4a	no	90	10	0	0	0	0			3		6	yes	1	Unbroken	Unbroken	Unbroken	Unbroken	no	no	light brown	0	n/a
Spit ash surface	IWO-129.d	MIDDLE_PHALANX	EPIPHYSIS	35.45	30.93	28.23				Mammalia	Artiodactyla	Bovidae	Bovini	Syncerus	caffer	unknown	4a	no	90	10	0	0	0	0						no	1	Unbroken	Unbroken	Oblique	Curved	no	no	light brown	0	n/a
Spit ash surface	IWO-129.e	COMPACT	COMPLETE	20.71	19.34	16.61				Mammalia	Artiodactyla	Bovidae	Bovini	Syncerus	caffer	unknown	4a	no	90	10	0	0	0	0						yes	1	Unbroken	Unbroken	Unbroken	Unbroken	no	no	light brown	0	n/a
Spit ash surface	IWO-129.f	COMPACT	COMPLETE	24.14	15.95	12.66				Mammalia	Artiodactyla	Bovidae	Bovini	Syncerus	caffer	unknown	4a	no	100	0	0	0	0	0						no	0	Unbroken	Unbroken	Unbroken	Unbroken	no	no	light brown	0	n/a
Spit ash surface	IWO-129.g	COMPACT	EPIPHYSIS	24.88	20.69	18.49				Mammalia	Artiodactyla	Bovidae	Bovini	Syncerus	caffer	unknown	4a	no	100	0	0	0	0	0						no	0	Right	Transverse	Unbroken	Unbroken	yes	no	light brown	0	n/a
Spit ash surface	IWO-129.h	CAUDAL	COMPLETE	36.28	8.71	7.87				Mammalia	Artiodactyla	Bovidae	Bovini	Syncerus	caffer	n/a	4a	no	100	0	0	0	0	0			2			no	0	Right	Transverse	Unbroken	Unbroken	yes	no	light brown	0	n/a
Spit ash surface	IWO-129.i	CAUDAL	OTHER	37.4	9.08	9.64				Mammalia	Artiodactyla	Bovidae	Bovini	Syncerus	caffer	n/a	4a	no	100	0	0	0	0	0						no	0	Right	Transverse	Right	Transverse	yes	no	light brown	0	n/a
Spit ash surface	IWO-129.j	CAUDAL	COMPLETE	34.81	13.1	11.54				Mammalia	Artiodactyla	Bovidae	Bovini	Syncerus	caffer	n/a	4a	no	100	0	0	0	0	0			5			no	0	Unbroken	Unbroken	Unbroken	Unbroken	yes	no	light brown	0	n/a
Spit ash surface	IWO-129.k	CAUDAL	OTHER	22.51	9.77	8.75				Mammalia	unidentifiable					n/a	4a	no	100	0	0	0	0	0						no	1	Right	Transverse	Right	Transverse	no	no	grey brown	90	light
Spit ash surface	IWO-129.l	CAUDAL	COMPLETE	19.97	26.02	12.9				Mammalia	Artiodactyla	Bovidae	Bovini	Syncerus	caffer	n/a	4a	no	100	0	0	0	0	0						no	0	Right	Transverse	Right	Transverse	yes	yes	light brown	0	n/a
Spit ash surface	IWO-129.m	CAUDAL	OTHER	20.92	11.37	8.06				Mammalia	Artiodactyla	Bovidae	Bovini	Syncerus	caffer(?)	n/a	4a	no	100	0	0	0	0	0			1			no	1	Right	Transverse	Right	Transverse	yes	yes	light brown	0	n/a
Spit ash surface	IWO-129.n	CAUDAL	OTHER	18.15	7.51	7.61				Mammalia	Artiodactyla	Bovidae	Bovini	Syncerus	caffer(?)	n/a	4a	no	100	0	0	0	0	0						no	1	Right	Transverse	Right	Transverse	yes	yes	brown	100	light
Spit ash surface	IWO-129.o	PHALANX	EPIPHYSIS	12.77	15.78	13.41				Mammalia	Primates	unidentifiable				unknown	2b/3a	no	90	0	0	0	0	0						no	1	Right	Transverse	Unbroken	Unbroken	no	no	brown white	100	heavy
Spit ash surface	IWO-129.p	CRANIAL	OTHER	44.99	11.72	5.77				Other	unidentifiable				freshwater fish	unknown	1a	no	100	0	0	0	0	0						no	0	Unbroken	Unbroken	Unbroken	Unbroken	no	no	light brown	0	n/a
Spit ash surface	IWO-129.q	PELVIS	OTHER	37.5	17.53	10.8				Mammalia	Artiodactyla	Bovidae	unidentifiable	unidentifiable	fetal bovid	R	-1	yes	100	0	0	0	0	0						no	0	Unbroken	Unbroken	Unbroken	Unbroken	no	no	light brown	0	n/a
Spit ash surface	IWO-129.r	CRANIAL	OTHER	21.17	19.96	7.24				Other	unidentifiable					unknown	1b/2a	no	100	0	0	0	0	0			1			no	0	Unbroken	Unbroken	Oblique/Right	Transverse/Curved	no	no	light brown	0	n/a
Spit ash surface	IWO-129.s	CALCANEUS	OTHER	15.63	14.95	6.32				Mammalia	unidentifiable					L	1b/2a	no	100	0	0	0	0	0						no	0	Oblique/Right	Transverse/Curved	Right	Transverse	no	no	light brown	0	n/a
Tunnel centre 3 spit 7	IWO-150.a	MAXILLA	TOOTH	15.25	11.63	27.9	M	25		Mammalia	Artiodactyla	Bovidae	Bovini	Syncerus	caffer	R	4a	no	100	0	0	0	0	0						no	1	Right	Transverse	Right	Transverse	yes	yes	yellow enamel brown dirt	0	n/a
U 16 spit ?	IWO-158	FEMUR	SHAFT	45.46	24.41	12.02			25	Mammalia	Artiodactyla	Bovidae	unidentifiable	unidentifiable		unknown	2b/3a	no	100	0	0	0	0	0	2					no	1	Oblique/Right	Transverse/Curved	Oblique	V-shaped	no	no	grey	100	heavy
Y 16 spit 1	IWO-127.a	MANDIBLE	COMPLETE	57.76	8.34	17.8				Mammalia	Rodentia	Hystricidae		Hystrix	cristata	R	1a	yes	100	0	0	0	0	0					2	no	0	Unbroken	Unbroken	Right	Transverse	no	no	light brown	0	n/a
