# Supplementary material for: Human interactions with tropical environments over the last 14,000 years at Iho Eleru, Nigeria
Source: iScience. 2023 Feb 8;26(3):106153. doi: 10.1016/j.isci.2023.106153 (PMC9950523; doi:10.1016/j.isci.2023.106153)
Supplement: Table S8. “Identified taxa of vertebrate faunal assemblage”, related to Figure 3 [file mmc4.csv]

Table S8. "Identified taxa of vertebrate faunal assemblage", related to Figure 3.
Class	Order	Family, Tribe	Genus, species	common name	habitat	NISP	Ash Surface spit	Tunnel centre 3 spit 7	D 17 spit 2	D 22 spit 5	D 26 spit 3	D23 spit 6	D 23 spit 6-7	D 27 spit 2	D 27 spit 4	D 27 spit 6	F 14 spit 2	F 16 spit 1A	F16 spit 2	F 24 spit 2	F 26 spit 3-5	G 16 spit 4	L 16 spit 1	M 16 spit 2	R 17 spit 1	S 22 spit 1	Y 16 spit 1
Aves	Struthioniformes	Struthionidae	Struthio camelus	ostrich	savanna	1										1
Mammalia	Artiodactyla	Bovidae Bovini	Syncerus caffer	African buffalo	savanna	16	12	1	1		1								1
		Bovidae Cephalophini	Cephalophus silvicultor	yellow-backed duiker	forest	2								1	1
		Bovidae Neotragini	*Neotragus batesi(?)	dwarf antelope	forest	1														1
		Suidae	Potamochoerus porcus	bushpig	forest	2							2
	Hyracoidea	Procaviidae	Procavia capensis	rock hyrax	mixed savanna to scrub forest	2																	1		1
	Lagomorpha	Leporidae	Lepus microtis	African savanna hare	mixed scrubby grasslands within woodlands	9	8											1
	Rodentia	Hystricidae	Hystrix cristata	crested porcupine	mixed savanna to scrub forest	2																				1	1
		Nesomyidae	Cricetomys sp.	giant pouched rat	mixed forests to open habitats	2															1			1
Reptilia	Squamata	Varanidae	Varanus niloticus	Nile monitor	mixed forests to savanna	1											1
	Testudines	Pelomedusidae	Pelusios niger	West African black turtle	rainforest, swamps within rainforest	1														1
					TOTAL	39	20	1	1	0	1	0	2	1	1	1	1	1	1	2	1	0	1	1	1	1	1
*excluded from habitat reconstruction due to uncertain taxonomic identification
