# Supplementary material for: Human interactions with tropical environments over the last 14,000 years at Iho Eleru, Nigeria
Source: iScience. 2023 Feb 8;26(3):106153. doi: 10.1016/j.isci.2023.106153 (PMC9950523; doi:10.1016/j.isci.2023.106153)
Supplement: Data S1. Script for Paleoclimatic Reconstruction Modeling, related to STAR Methods [file mmc5.zip › isci_106153_mmc5.txt]

require("ncdf4")
require("lattice")
require("ggplot2")
library(sf) 
library(ncdf4)
library(raster)
library(rgdal)


#START HERE==============================================================================================#

climate_filename <- "LateQuaternary_Environment.nc"
climate_filename
env_nc<- ncdf4::nc_open(climate_filename)


longitude   <- ncdf4::ncvar_get(env_nc, "longitude")
latitude    <- ncdf4::ncvar_get(env_nc, "latitude")
years       <- ncdf4::ncvar_get(env_nc, "time")
temperature <- ncdf4::ncvar_get(env_nc, "temperature")
precipitation <- ncdf4::ncvar_get(env_nc, "precipitation")
biome       <- ncdf4::ncvar_get(env_nc, "biome")
npp <- ncdf4::ncvar_get(env_nc, "npp")
cloudiness <- ncdf4::ncvar_get(env_nc, "cloudiness")
relative_humidity <- ncdf4::ncvar_get(env_nc, "relative_humidity")
min_temperature <- ncdf4::ncvar_get(env_nc, "min_temperature")
max_temperature <- ncdf4::ncvar_get(env_nc, "max_temperature")
lai <- ncdf4::ncvar_get(env_nc, "lai")
BIO1 <- ncdf4::ncvar_get(env_nc, "BIO1")
BIO4 <- ncdf4::ncvar_get(env_nc, "BIO4")
BIO5 <- ncdf4::ncvar_get(env_nc, "BIO5")
BIO6 <- ncdf4::ncvar_get(env_nc, "BIO6")
BIO7 <- ncdf4::ncvar_get(env_nc, "BIO7")
BIO8 <- ncdf4::ncvar_get(env_nc, "BIO8")
BIO9 <- ncdf4::ncvar_get(env_nc, "BIO9")
BIO10 <- ncdf4::ncvar_get(env_nc, "BIO10")
BIO11 <- ncdf4::ncvar_get(env_nc, "BIO11")
BIO12 <- ncdf4::ncvar_get(env_nc, "BIO12")
BIO13 <- ncdf4::ncvar_get(env_nc, "BIO13")
BIO14 <- ncdf4::ncvar_get(env_nc, "BIO14")
BIO15 <- ncdf4::ncvar_get(env_nc, "BIO15")
BIO16 <- ncdf4::ncvar_get(env_nc, "BIO16")
BIO17 <- ncdf4::ncvar_get(env_nc, "BIO17")
BIO18 <- ncdf4::ncvar_get(env_nc, "BIO18")
BIO19 <- ncdf4::ncvar_get(env_nc, "BIO19")


#=========================================================================================#

#extract climate for iho eleru site location only, in 1000 year intervals from 2000 to -21000 years

iho_eleru_modern_added <- read.csv("iho_coordinates_modern_added.csv")

for (i in 1:nrow(iho_eleru_modern_added)) {  
  this_site_lat <- iho_eleru_modern_added$latitude[i] 
  this_site_long <- iho_eleru_modern_added$longitude[i] 
  this_site_year <- iho_eleru_modern_added$age[i]
  closest_long_ID <- which.min(abs(as.numeric(longitude) - as.numeric(this_site_long)))
  if (i==133){
    closest_long_ID<-closest_long_ID+1
  }
  closest_lat_ID <- which.min(abs(as.numeric(latitude) - as.numeric(this_site_lat)))
  closest_year_ID <- which.min(abs(-(years) - this_site_year))
  closest_temperature <- mean(temperature[closest_long_ID, closest_lat_ID,,closest_year_ID])
  if (is.nan(closest_temperature)){
    long_differences<-abs(as.numeric(longitude) - as.numeric(this_site_long))
    lat_differences<-abs(as.numeric(latitude) - as.numeric(this_site_lat))
    if (min(lat_differences)>min(long_differences)){ #if the closest cell is up or down
      closest_lat_ID<- which(lat_differences==sort(lat_differences)[2])
    } else { #if it is left or right
      closest_long_ID<- which(long_differences==sort(long_differences)[2])
    } 
    closest_temperature <- mean(temperature[closest_long_ID, closest_lat_ID,,closest_year_ID])
  }
  
  closest_precipitation <- mean(precipitation[closest_long_ID, closest_lat_ID,,closest_year_ID])
  closest_biome <- biome[closest_long_ID, closest_lat_ID,closest_year_ID]
  closest_npp <- npp[closest_long_ID, closest_lat_ID,closest_year_ID]
  closest_cloudiness <- mean(cloudiness[closest_long_ID, closest_lat_ID,,closest_year_ID])
  closest_relative_humidity <- mean(relative_humidity[closest_long_ID, closest_lat_ID,,closest_year_ID])
  closest_min_temperature <- min_temperature[closest_long_ID, closest_lat_ID,closest_year_ID]
  closest_max_temperature <- max_temperature[closest_long_ID, closest_lat_ID,closest_year_ID]
  closest_lai <- lai[closest_long_ID, closest_lat_ID,closest_year_ID]
  closest_bio1 <- BIO1[closest_long_ID, closest_lat_ID,closest_year_ID]
  closest_bio4 <- BIO4[closest_long_ID, closest_lat_ID,closest_year_ID]
  closest_bio5 <- BIO5[closest_long_ID, closest_lat_ID,closest_year_ID]
  closest_bio6 <- BIO6[closest_long_ID, closest_lat_ID,closest_year_ID]
  closest_bio7 <- BIO7[closest_long_ID, closest_lat_ID,closest_year_ID]
  closest_bio8 <- BIO8[closest_long_ID, closest_lat_ID,closest_year_ID]
  closest_bio9 <- BIO9[closest_long_ID, closest_lat_ID,closest_year_ID]
  closest_bio10 <- BIO10[closest_long_ID, closest_lat_ID,closest_year_ID]
  closest_bio11 <- BIO11[closest_long_ID, closest_lat_ID,closest_year_ID]
  closest_bio12 <- BIO12[closest_long_ID, closest_lat_ID,closest_year_ID]
  closest_bio13 <- BIO13[closest_long_ID, closest_lat_ID,closest_year_ID]
  closest_bio14 <- BIO14[closest_long_ID, closest_lat_ID,closest_year_ID]
  closest_bio15 <- BIO15[closest_long_ID, closest_lat_ID,closest_year_ID]
  closest_bio16 <- BIO16[closest_long_ID, closest_lat_ID,closest_year_ID]
  closest_bio17 <- BIO17[closest_long_ID, closest_lat_ID,closest_year_ID]
  closest_bio18 <- BIO18[closest_long_ID, closest_lat_ID,closest_year_ID]
  closest_bio19 <- BIO19[closest_long_ID, closest_lat_ID,closest_year_ID]
  
  
  iho_eleru_modern_added$mean_annual_temperature[i]<- closest_temperature
  iho_eleru_modern_added$mean_annual_precipitation[i]<- closest_precipitation
  iho_eleru_modern_added$biome[i]<- closest_biome
  iho_eleru_modern_added$npp[i]<- closest_npp
  iho_eleru_modern_added$cloudiness[i]<- closest_cloudiness
  iho_eleru_modern_added$relative_humidity[i]<- closest_relative_humidity
  iho_eleru_modern_added$min_temperature[i]<- closest_min_temperature
  iho_eleru_modern_added$max_temperature[i]<- closest_max_temperature
  iho_eleru_modern_added$lai[i]<- closest_lai
  iho_eleru_modern_added$bio1[i]<- closest_bio1
  iho_eleru_modern_added$bio4[i]<- closest_bio4
  iho_eleru_modern_added$bio5[i]<- closest_bio5
  iho_eleru_modern_added$bio6[i]<- closest_bio6
  iho_eleru_modern_added$bio7[i]<- closest_bio7
  iho_eleru_modern_added$bio8[i]<- closest_bio8
  iho_eleru_modern_added$bio9[i]<- closest_bio9
  iho_eleru_modern_added$bio10[i]<- closest_bio10
  iho_eleru_modern_added$bio11[i]<- closest_bio11
  iho_eleru_modern_added$bio12[i]<- closest_bio12
  iho_eleru_modern_added$bio13[i]<- closest_bio13
  iho_eleru_modern_added$bio14[i]<- closest_bio14
  iho_eleru_modern_added$bio15[i]<- closest_bio15
  iho_eleru_modern_added$bio16[i]<- closest_bio16
  iho_eleru_modern_added$bio17[i]<- closest_bio17
  iho_eleru_modern_added$bio18[i]<- closest_bio18
  iho_eleru_modern_added$bio19[i]<- closest_bio19
  
}

write.csv(iho_eleru_modern_added, "20210408_iho_eleru_climate_unscaled_modern_added.csv")


#==================regional paleoclimate reconstruction================================
iho_eleru_regional_grid <- read.csv("20211022_iho_regional_grid.csv")
iho_eleru_regional_grid_age_reps <- iho_eleru_regional_grid[rep(seq_len(nrow(iho_eleru_regional_grid)), each = 24), ] #24 time intervals
write.csv(iho_eleru_regional_grid_age_reps, "iho_eleru_regional_grid_age_reps.csv")
#sort lat then lon; add 24 time slices in ages column to each coordinate
iho_region_climate <- read.csv("iho_eleru_regional_grid_age_reps_addclimate.csv")

for (i in 1:nrow(iho_region_climate)) {  
  this_site_lat <- iho_region_climate$latitude[i] 
  this_site_long <- iho_region_climate$longitude[i] 
  this_site_year <- iho_region_climate$age[i]
  closest_long_ID <- which.min(abs(as.numeric(longitude) - as.numeric(this_site_long)))
  if (i==133){
    closest_long_ID<-closest_long_ID+1
  }
  closest_lat_ID <- which.min(abs(as.numeric(latitude) - as.numeric(this_site_lat)))
  closest_year_ID <- which.min(abs(-(years) - this_site_year))
  closest_temperature <- mean(temperature[closest_long_ID, closest_lat_ID,,closest_year_ID])
  if (is.nan(closest_temperature)){
    long_differences<-abs(as.numeric(longitude) - as.numeric(this_site_long))
    lat_differences<-abs(as.numeric(latitude) - as.numeric(this_site_lat))
    if (min(lat_differences)>min(long_differences)){ #if the closest cell is up or down
      closest_lat_ID<- which(lat_differences==sort(lat_differences)[2])
    } else { #if it is left or right
      closest_long_ID<- which(long_differences==sort(long_differences)[2])
    } 
    closest_temperature <- mean(temperature[closest_long_ID, closest_lat_ID,,closest_year_ID])
  }
  
  closest_precipitation <- mean(precipitation[closest_long_ID, closest_lat_ID,,closest_year_ID])
  closest_biome <- biome[closest_long_ID, closest_lat_ID,closest_year_ID]
  closest_npp <- npp[closest_long_ID, closest_lat_ID,closest_year_ID]
  closest_cloudiness <- mean(cloudiness[closest_long_ID, closest_lat_ID,,closest_year_ID])
  closest_relative_humidity <- mean(relative_humidity[closest_long_ID, closest_lat_ID,,closest_year_ID])
  closest_min_temperature <- min_temperature[closest_long_ID, closest_lat_ID,closest_year_ID]
  closest_max_temperature <- max_temperature[closest_long_ID, closest_lat_ID,closest_year_ID]
  closest_lai <- lai[closest_long_ID, closest_lat_ID,closest_year_ID]
  closest_bio1 <- BIO1[closest_long_ID, closest_lat_ID,closest_year_ID]
  closest_bio4 <- BIO4[closest_long_ID, closest_lat_ID,closest_year_ID]
  closest_bio5 <- BIO5[closest_long_ID, closest_lat_ID,closest_year_ID]
  closest_bio6 <- BIO6[closest_long_ID, closest_lat_ID,closest_year_ID]
  closest_bio7 <- BIO7[closest_long_ID, closest_lat_ID,closest_year_ID]
  closest_bio8 <- BIO8[closest_long_ID, closest_lat_ID,closest_year_ID]
  closest_bio9 <- BIO9[closest_long_ID, closest_lat_ID,closest_year_ID]
  closest_bio10 <- BIO10[closest_long_ID, closest_lat_ID,closest_year_ID]
  closest_bio11 <- BIO11[closest_long_ID, closest_lat_ID,closest_year_ID]
  closest_bio12 <- BIO12[closest_long_ID, closest_lat_ID,closest_year_ID]
  closest_bio13 <- BIO13[closest_long_ID, closest_lat_ID,closest_year_ID]
  closest_bio14 <- BIO14[closest_long_ID, closest_lat_ID,closest_year_ID]
  closest_bio15 <- BIO15[closest_long_ID, closest_lat_ID,closest_year_ID]
  closest_bio16 <- BIO16[closest_long_ID, closest_lat_ID,closest_year_ID]
  closest_bio17 <- BIO17[closest_long_ID, closest_lat_ID,closest_year_ID]
  closest_bio18 <- BIO18[closest_long_ID, closest_lat_ID,closest_year_ID]
  closest_bio19 <- BIO19[closest_long_ID, closest_lat_ID,closest_year_ID]
  
  
  iho_region_climate$mean_annual_temperature[i]<- closest_temperature
  iho_region_climate$mean_annual_precipitation[i]<- closest_precipitation
  iho_region_climate$biome[i]<- closest_biome
  iho_region_climate$npp[i]<- closest_npp
  iho_region_climate$cloudiness[i]<- closest_cloudiness
  iho_region_climate$relative_humidity[i]<- closest_relative_humidity
  iho_region_climate$min_temperature[i]<- closest_min_temperature
  iho_region_climate$max_temperature[i]<- closest_max_temperature
  iho_region_climate$lai[i]<- closest_lai
  iho_region_climate$bio1[i]<- closest_bio1
  iho_region_climate$bio4[i]<- closest_bio4
  iho_region_climate$bio5[i]<- closest_bio5
  iho_region_climate$bio6[i]<- closest_bio6
  iho_region_climate$bio7[i]<- closest_bio7
  iho_region_climate$bio8[i]<- closest_bio8
  iho_region_climate$bio9[i]<- closest_bio9
  iho_region_climate$bio10[i]<- closest_bio10
  iho_region_climate$bio11[i]<- closest_bio11
  iho_region_climate$bio12[i]<- closest_bio12
  iho_region_climate$bio13[i]<- closest_bio13
  iho_region_climate$bio14[i]<- closest_bio14
  iho_region_climate$bio15[i]<- closest_bio15
  iho_region_climate$bio16[i]<- closest_bio16
  iho_region_climate$bio17[i]<- closest_bio17
  iho_region_climate$bio18[i]<- closest_bio18
  iho_region_climate$bio19[i]<- closest_bio19
  
}

write.csv(iho_region_climate, "iho_region_climate_unscaled.csv")


scaled_iho_region_climate <- iho_region_climate
scaled_iho_region_climate [, 6:31] <- as.data.frame(scale(scaled_iho_region_climate[, 6:31]))
write.csv(scaled_iho_region_climate, "scaled_iho_region_climate.csv")
