# Supplementary material for: Human interactions with tropical environments over the last 14,000 years at Iho Eleru, Nigeria
Source: iScience. 2023 Feb 8;26(3):106153. doi: 10.1016/j.isci.2023.106153 (PMC9950523; doi:10.1016/j.isci.2023.106153)
Supplement: Data S2. Script (R Markdown) for Regional Palynological Record Modeling, related to STAR Methods [file mmc6.zip]

Archive with 1 entries (1 files):
- isci_106153_mmc6.txt
