# Supplementary material for: Human interactions with tropical environments over the last 14,000 years at Iho Eleru, Nigeria
Source: iScience. 2023 Feb 8;26(3):106153. doi: 10.1016/j.isci.2023.106153 (PMC9950523; doi:10.1016/j.isci.2023.106153)
Supplement: Data S2. Script (R Markdown) for Regional Palynological Record Modeling, related to STAR Methods [file mmc6.zip › isci_106153_mmc6.txt]

---
title: 'Supplemental Data S4: Iho Eleru Regional Paleoecological Context'
author: "prepared by: C.A. Kiahtipes"
date: "10/12/2021"
output:
  pdf_document: default
  html_document: default
---

```{r setup, include=FALSE}
knitr::opts_chunk$set(echo = TRUE)

#Load necessary packages

library(npreg)
library(rbacon)
library(wesanderson)
library(raster)
library(tmap)
library(rgdal)
library(maps)

#Load necessary functions

zscore<-function(y1) {
  n1 <- mean(y1)
  n2 <- sd(y1)
  zscore <- (y1-n1)/n2
  zscore
}

harmonizer=function(rec_names,master_file="AML_base_2019.csv",taxa_file=FALSE,Tilia_format=TRUE,APD_format=TRUE){ #Function needs names of pollen records and a master list. ###consider repairing "rec_names" to something more sensible.
  path=getwd()
  ###UNIVERSAL OBJECTS: MASTER POLLEN/MORPHOTYPE LIST
  
  master=read.csv(paste0(master_file),header=TRUE) ###CAK_edits #master file: need systematic naming convention and use across document.#Update to read current list from AML
  if(APD_format==TRUE){
    original_names=unique(master$ORIGINAL.NAMES) ###CAK_edits #master file: need systematic naming convention and use across document.
    proposed_names=unique(master$PROPOSED.NAMES) ###CAK_edits #master file: need systematic naming convention and use across document.
  } else {
    proposed_names=unique(master$PROPOSED.NAMES) ###CAK_edits #master file: need systematic naming convention and use across document. #Other master documents NEED to have this title!
  }
  
  ###COUNT TAXA AND PREPARE TABLES
  
  name_length=vector(mode="numeric",length=1) #vector to track number of short names per record
  fullname_length=vector(mode="numeric",length=1) #vector to track number of long names per record 
  
  for(i in 1:length(rec_names)){ #Read data and get taxa names from columns.
    if(Tilia_format==TRUE){
      pol_data=read.csv(paste0(path,'/data/',rec_names[i],".csv"),header=TRUE,row.names="X")
      pol_data=t(pol_data)
      pol_data=as.data.frame(pol_data)
    } else {
      pol_data=read.csv(paste0(path,'/data/',rec_names[i],"_data.csv"),header=TRUE,row.names="X")
    }
    cn=colnames(pol_data)
    name_length[i]=length(cn)
    if(taxa_file==TRUE){
      pol_names=read.csv(paste0(path,'/data/',rec_names[i],"_taxa.csv"),header=TRUE) 
      fullnames=pol_names$FullNames
      fullname_length[i]=length(fullnames)
      if(name_length[i]-fullname_length[i]!=0){
        print(paste0("Check names in ",rec_names[i]))
      } else {
        print(paste0("Taxa and Data files match, ",rec_names[i]))
      }
    }
  } #Close for loop to track names per record.
  
  #USE COUNTS TO CREATE MATRIX FOR PLACING DATA
  
  #Use name_length to build out a matrix.
  taxa_just=matrix(ncol=5,nrow=sum(name_length)) 
  taxa_just=as.data.frame(taxa_just)
  colnames(taxa_just)=c("REC_no","CODE_APD","SHORT_TAXON","FULL_TAXON","COMMENT") 
  
  
  for(i in 1:length(rec_names)){ #For loop reads each record and writes taxa names into it. 
    print(rec_names[i])
    if(Tilia_format==TRUE){
      pol_data=read.csv(paste0(path,'/data/',rec_names[i],".csv"),header=TRUE,row.names="X")
      pol_data=t(pol_data)
      pol_data=as.data.frame(pol_data)
    } else {
      pol_data=read.csv(paste0(path,'/data/',rec_names[i],"_data.csv"),header=TRUE,row.names="X")
    }
    cn=colnames(pol_data)
    
    if(taxa_file==TRUE){
      taxa_full=read.csv(paste0(path,'/data/',rec_names[i],"_taxa.csv"),header=TRUE)
      fullnames=taxa_full$FullNames
    } else {}
    
    if(i==1){ #Adding numbers to track records
      begin=1
      end=name_length[i]
      taxa_just[begin:end,1]=rep(i,name_length[i])
    } else {
      begin=sum(name_length[1:(i-1)])+1
      end=sum(name_length[1:i])
      taxa_just[begin:end,1]=rep(i,name_length[i])
    }
    
    if(i==1){ #Adding record codes to list
      begin=1
      end=name_length[i]
      taxa_just[begin:end,2]=rep(rec_names[i],name_length[i]) ###Using APD Codes to name records!!!
    } else {
      begin=sum(name_length[1:(i-1)])+1
      end=sum(name_length[1:i])
      taxa_just[begin:end,2]=rep(rec_names[i],name_length[i])
    }
    ###Need to update this to get flexibility in data formats - Tilia vs. Rioja exports...
    if(taxa_file==TRUE){ #If we have a _taxa.csv file, write short names from the CodeNames entries
      if(i==1){ #Adding shortened names to matrix
        begin=1
        end=name_length[i]
        taxa_just[begin:end,3]=c(taxa_full$CodeNames)
      } else {
        begin=sum(name_length[1:(i-1)])+1
        end=sum(name_length[1:i])
        taxa_just[begin:end,3]=c(taxa_full$CodeNames)
      }
    } else { #If there's no _taxa.csv file, then we don't do anything now and derive short names later...
    }
    
    if(taxa_file==TRUE){ #We write the taxa_just matrix differently depending on what's available... ###CAK 7.6.2021 If we have the taxa file we write it from fullnames.
      if(i==1){ #Adding full names to matrix
        begin=1
        end=name_length[i]
        taxa_just[begin:end,4]=c(fullnames)
      } else {
        begin=sum(name_length[1:(i-1)])+1
        end=sum(name_length[1:i])
        taxa_just[begin:end,4]=c(fullnames)
      }
    } else { #IF there's no _taxa.csv file, treat the column names as the long names.
      if(i==1){ #Adding names to matrix from column names
        begin=1
        end=name_length[i]
        taxa_just[begin:end,4]=c(cn)
      } else {
        begin=sum(name_length[1:(i-1)])+1
        end=sum(name_length[1:i])
        taxa_just[begin:end,4]=c(cn)
      }
    }
    
    
  } #End for loop pulling names and writing into combined table.
  
  ###NEED PROCESS TO GET SHORT NAMES BASED ON SPECIAL CHARACTERS ##CAK 7.6.2021
  
  if(taxa_file==FALSE){ #If there's no taxa file, go ahead and make short names with the long ones available
    short_names=sub('\\ .*|\\_.*|\\/.*|\\-.*','',taxa_just$FULL_TAXON)
    taxa_just[,3]=short_names
  } else { #If there is a taxa file, go ahead and clean up the short names available
    taxa_just$SHORT_TAXON=sub('\\ .*|\\_.*|\\/.*|\\-.*','',taxa_just$SHORT_TAXON)
  }
  
  ###MATCHING LISTED TAXA WITH MASTER LIST: SETTING UP MATCHING MATRICES
  
  n_matches=vector("numeric",length=length(taxa_just$ORIG_TAXON)) #tracking how many matches there are for each taxon, will pull the max value to size the matrix into which results are written.
  
  for(i in 1:nrow(taxa_just)){ #Defining size of matrix by maximum length of matches.
    if(APD_format==TRUE){
      y=grep(taxa_just$SHORT_TAXON[i],proposed_names) #Use grep to search taxon names in AML's list
      z=grep(taxa_just$SHORT_TAXON[i],original_names) #Use grep to search taxon names in AML's list
      
      if(length(y)>length(z)){ #I want to take the larger of the two lists of matches...
        n_matches[i]=length(y) #...and write it into the n_matches vector.
      } else {
        n_matches[i]=length(z)
      }
      
    } else {
      y=grep(taxa_just$SHORT_TAXON[i],proposed_names) #Use grep to search taxon names in master list
      n_matches[i]=length(y)
    }
    
  } #end of loop searching by taxon
  
  ###SEARCHING TAXON NAMES AND WRITING MATCH MATRIX
  
  match_matrix=matrix(nrow=length(n_matches),ncol=max(n_matches,na.rm=TRUE))
  match_matrix=as.data.frame(match_matrix)
  
  ###Need to accommodate variation in data submitted - should be able to run on just a list of names from a data table...
  
  ###Encountering an error with "invalid regular expression" within the master$ORIGINAL.NAMES
  
  #master_original_names=sub('\\ .*|\\_.*|\\/.*|\\-.*','',master$ORIGINAL.NAMES) #Issue is a typo in original spreadsheet?
  
  ###END OF "invalid regular expression" fix.
  
  if(APD_format==TRUE){ #If we're working with APD format, then we can search both original and proposed names from AML's list.
    for(i in 1:nrow(taxa_just)){ #For loop searching for original taxa names, and matching them to revised names.
      y=grep(taxa_just$FULL_TAXON[i],proposed_names) #Starting with ideal match - full name to revised name in AMLs list. ###NAMING OF MASTER LIST ITEMS FOR PORTABILITY?
      if(length(y)==0){ #If there's no matches, let's try our second-tier match - full name to an original name
        y=grep(taxa_just$FULL_TAXON[i],original_names) ###ONLY POSSIBLE WITH AML'S LIST - LOGICAL CONTROL FOR THIS?
        if(length(y)==0){ #If we come up short on our second-tier match, then we try our third tier - the short names.
          y=grep(taxa_just$SHORT_TAXON[i],proposed_names)
          if(length(y)==0){ #If we come up short on our third-tier match, then we try our fourth tier - short names vs. original taxa
            y=grep(taxa_just$SHORT_TAXON[i],original_names)
            if(length(y)==0){ #If our last match should fail..
              match_matrix[i,]=NA #Write in NA for suggestions
              taxa_just$COMMENT[i]="no match, check spelling" ###Write in suggestion
            } else { #If our fourth tier search succeeds...
              for(j in 1:length(y)){ #For loop to handle multiple matches.
                z=grep(original_names[y[j]],master$ORIGINAL.NAMES) ###FIXING "invalid regular expressing" issue CAK 5/9/2021 ###REVERT
                match_matrix[i,j]=master$PROPOSED.NAMES[z[j]] #And we want to write each of those matches to the matrix.
              }
              taxa_just$COMMENT[i]="update taxonomy, revise upwards?" ###Write in suggestion
            }
          } else { #If we succeed at our third tier match, then we write it.
            for(j in 1:length(y)){ #For loop to handle multiple matches.
              match_matrix[i,j]=proposed_names[y[j]] #And we want to write each of those matches to the matrix.
            }
            taxa_just$COMMENT[i]="revise upwards?"  ###Write in suggestion
          }
        } else { #If we succeed at second tier, write it
          for(j in 1:length(y)){ #For loop to handle multiple matches.
            z=grep(original_names[y[j]],master$ORIGINAL.NAMES) ###FIXING "invalid regular expressing" issue CAK 5/9/2021 ###REVERT
            match_matrix[i,j]=master$PROPOSED.NAMES[z[j]] #And we want to write each of those matches to the matrix.
          }
          taxa_just$COMMENT[i]="old taxon, update taxonomy"  ###Write in suggestion
        }
      } else { #If there are matches y will be >0 and we write the results
        #Can we refine this a bit further - exact matches with nomenclatural differences?
        z=grep(paste0('^',taxa_just$FULL_TAXON[i],'$'),proposed_names[y]) #Search for exact match!
        if(length(z)==0){ #if no exact match...
          z=grep(paste0('^',taxa_just$FULL_TAXON[i],'-type','$'),proposed_names[y]) #Try searching for "-type" variations
          if(length(z)==0){ #if appending "-type" doesn't do anything...
            for(j in 1:length(y)){ #For loop to handle multiple matches.
              match_matrix[i,j]=proposed_names[y[j]] #And we want to write each of those matches to the matrix.
            } #End of for loop handling mutliple matches
            taxa_just$COMMENT[i]="close! check nomenclature"  ###Write in suggestion
          } else { #If appending "=type" does work
            match_matrix[i,1]=proposed_names[y[z]]
            taxa_just$COMMENT[i]="match! is -type appropriate?"  ###Write in suggestion
          }
        } else { #If there's an exact match of the full name then write it!
          match_matrix[i,1]=proposed_names[y[z]]
          taxa_just$COMMENT[i]="match! good job"  ###Write in suggestion
        }
      }
    } #End of loop matching original and revised names
    
  } else { #If we're not using the APD format, then searching could be a bit simpler
    
    for(i in 1:nrow(taxa_just)){ #For loop searching for original taxa names, and matching them to revised names.
      y=grep(taxa_just$FULL_TAXON[i],proposed_names) #Starting with ideal match - full name to revised name in AMLs list. ###NAMING OF MASTER LIST ITEMS FOR PORTABILITY?
      if(length(y)==0){ #If there's no matches, let's try our second-tier match - full name to an original name
        y=grep(taxa_just$SHORT_TAXON[i],proposed_names) ###ONLY POSSIBLE WITH AML'S LIST - LOGICAL CONTROL FOR THIS?
        if(length(y)==0){ #If we come up short on our second-tier match, then we try our third tier - the short names.
          match_matrix[i,]=NA #Write in NA for suggestions
          taxa_just$COMMENT[i]="no match, check spelling" ###Write in suggestion
        } else { #If we succeed at second tier, write it
          for(j in 1:length(y)){ #For loop to handle multiple matches.
            z=grep(proposed_names[y[j]],master$ORIGINAL.NAMES)
            match_matrix[i,j]=master$PROPOSED.NAMES[z[j]] #And we want to write each of those matches to the matrix.
          }
          taxa_just$COMMENT[i]="old taxon, update taxonomy"  ###Write in suggestion
        }
      } else { #If there are matches y will be >0 and we write the results
        #Can we refine this a bit further - exact matches with nomenclatural differences?
        z=grep(paste0('^',taxa_just$FULL_TAXON[i],'$'),proposed_names[y]) #Search for exact match!
        if(length(z)==0){ #if no exact match...
          z=grep(paste0('^',taxa_just$FULL_TAXON[i],'-type','$'),proposed_names[y]) #Try searching for "-type" variations
          if(length(z)==0){ #if appending "-type" doesn't do anything...
            for(j in 1:length(y)){ #For loop to handle multiple matches.
              match_matrix[i,j]=proposed_names[y[j]] #And we want to write each of those matches to the matrix.
            } #End of for loop handling mutliple matches
            taxa_just$COMMENT[i]="close! check nomenclature"  ###Write in suggestion
          } else { #If appending "=type" does work
            match_matrix[i,1]=proposed_names[y[z]]
            taxa_just$COMMENT[i]="match! is -type appropriate?"  ###Write in suggestion
          }
        } else { #If there's an exact match of the full name then write it!
          match_matrix[i,1]=proposed_names[y[z]]
          taxa_just$COMMENT[i]="match! good job"  ###Write in suggestion
        }
      }
    } #End of loop matching original and revised names
    
  }
  
  match_colnames=vector(mode="character",length=1)
  
  for(i in 1:(ncol(match_matrix))){ 
    x=paste0("sugg_taxon_",i)
    match_colnames[i]=x
  }
  
  colnames(match_matrix)=match_colnames
  
  output=cbind(taxa_just,match_matrix)
  
  count_NA=table(is.na(output$sugg_taxon_1))
  
  print(paste0(count_NA[2],' unmatched taxa'))
  
  write.csv(output,file="harmonizeR_output.csv",row.names=FALSE)
  
} #Closing out function.

## Transparent colors
## Mark Gardener 2015
## www.dataanalytics.org.uk

t_col <- function(color, percent = 50, name = NULL) {
  #      color = color name
  #    percent = % transparency
  #       name = an optional name for the color
  
  ## Get RGB values for named color
  rgb.val <- col2rgb(color)
  
  ## Make new color using input color as base and alpha set by transparency
  t.col <- rgb(rgb.val[1], rgb.val[2], rgb.val[3],
               max = 255,
               alpha = (100 - percent) * 255 / 100,
               names = name)
  
  ## Save the color
  invisible(t.col)
}

#Setting logical controls for code development and evaluation

run_SELE_dates=FALSE
pull_types=TRUE
append_original=TRUE
check_doubles=TRUE
repair_doubles=TRUE

records=read.csv("Locations_References.csv",header=TRUE)
reference=read.csv("AML_base_2019.csv",header=TRUE)

rec_names=c("TILLA","KW31","NIGERDC2","LACSELE_APD") #Dropping Dangbo for now...
PFT_names=c("Arboreal","Mangrove","Herbaceous","Aquatic Herbs","Palms","Indeterminate")
COV_names=c("forest","open")

#Setting colors

col_base=wes_palette('Zissou1',100,type="continuous")

recol_seq=c(80,10,30,90)
pftcol_seq=seq(1,100,100/length(PFT_names))
lancol_seq=seq(1,100,100/length(COV_names))

rec_col=col_base[c(recol_seq)]
pft_col=col_base[c(pftcol_seq)]
#cov_col=col_base[c(lancol_seq)]

cov_col=c("dark green","orange")

#Make transparencies

rec_trans=vector("character",length=length(recol_seq))

for(i in 1:length(recol_seq)){
  rec_trans[i]=t_col(rec_col[i],perc=30,name=paste0(rec_names[i],".col"))
}

pft_trans=vector("character",length=length(pft_col))

for(i in 1:length(pftcol_seq)){
  pft_trans[i]=t_col(pft_col[i],perc=30,name=paste0(PFT_names[i],".col"))
}

cov_trans=vector("character",length=length(cov_col))

for(i in 1:length(lancol_seq)){
  cov_trans[i]=t_col(cov_col[i],perc=30,name=paste0(COV_names[i],".col"))
}

#Set up raster layers

GLCC_path="~/Dropbox/Publications/2021_Iho_Eleru_NatureEE/mapping_resources/GLCC/gbogegeo20.tif"
GLCC_cover=raster(GLCC_path)

long_vals=c(0,20)
lat_vals=c(0,15)

WAF_extent=extent(c(long_vals,lat_vals))

GLCC_waf=crop(GLCC_cover,WAF_extent)

GLCC_classes=read.table("~/Dropbox/Publications/2021_Iho_Eleru_NatureEE/mapping_resources/GLCC/global_classes.txt",header=FALSE,sep="\t")

#Read land-cover guide

WAF_classes=read.csv("WAF_classes.csv",header=TRUE)

```

## Introduction and objectives

This document is provided as a supplement to Cerasconi et al. (IN PREP) describing the methods and results of our assessment of southeastern Nigeria's regional paleoecological record during the terminal Pleistocene and Holocene. One of the primary research objectives for west and central African archaeology is assessing the time depth of human occupation of the rain forest zone. To provide additional context to the faunal, anthracological, and macobotanical remains at the site, this analysis compares multiple pollen records from Nigeria, Benin, and the Atlantic Ocean to describe regional trends in vegetation cover (Table S3.1, Figure S3.2).


```{r records and references, echo=FALSE}

knitr::kable(records)

```
**Table S4-1.** List of palynological datasets used, APD database information, locations, and references.

```{r mapping locations, echo=FALSE, fig.height=8, fig.width=10}

for(i in 1:length(COV_names)){
  if(i==1){
    col_hex=vector("character",length(nrow(WAF_classes)))
  }
  col_hex[WAF_classes$COLOR==paste0(COV_names[i])]=cov_trans[i]
  if(i==length(COV_names)){
    WAF_classes=cbind(WAF_classes,col_hex)
  }
}

WAF_classes[WAF_classes$COLOR=="open",4]=NA

plot(0, 0, pch=NA, xlim=c(0,15), ylim=c(3,12),ylab="Latitude",xlab="Longitude")
plot(GLCC_waf,add=TRUE,legend=FALSE,col=WAF_classes$col_hex)
map("world",add=TRUE,xlim=c(-10,20),ylim=lat_vals)
points(records$LONG,records$LAT,pch=22,bg=rec_trans)
text(records$LONG,records$LAT+0.4,records$NAME,font=2)

```
**Figure S4-1.** Map of study region showing locations of paleovegetation records summarized in Cerasconi et al. (SUBMITTED). Green area is tropical rain forest summarized from the Global Land Cover Characterization dataset (doi: /10.5066/F7GB230D).

## Harmonizing Datasets

Using a custom function (Kiahtipes 2021), the datasets are harmonized with a master reference. This includes updating old taxonomic nomenclature as well as addressing spelling errors. Anne-Marie Lézine currently maintains the master list, which is a product of the African Pollen Database (Vincens et al. 2007). Below is the output from the harmonizer function.

```{r harmonizing datasets, echo=FALSE, cache=FALSE}

harmonizer_results=lapply(1:length(rec_names),function(x){
  matrix()
})

for(i in 1:length(rec_names)){
  
  harmonizer(rec_names=paste0(rec_names[i]),taxa_file=TRUE,Tilia_format = FALSE)
  
  x=read.csv("harmonizeR_output.csv",header=TRUE)
  
  harmonizer_results[[i]]=x[,1:15] #Only need to keep the first 25 columns, probably less...
  
  
  mismatches=harmonizer_results[[i]][is.na(harmonizer_results[[i]][,6]),4]
  row_counter=c(1:nrow(harmonizer_results[[i]]))
  mismatch_rows=row_counter[is.na(harmonizer_results[[i]][,6])]
  print(mismatches)
  if(length(mismatches)>0){
    for(j in 1:length(mismatches)){
      if(mismatches[j]=="Sample age"){
        harmonizer_results[[i]][mismatch_rows[j],6]=paste0('CHRON_',j)
        print("repairing Sample age variables")
      } else { ###This is where we're running into trouble, need to double back and write in the suggested name
        ###Part of the problem is that the listings for some Original Taxa include special chars, so it returns NULL...
        extended_suggestions=harmonizer_results[[i]][mismatch_rows[j],6:ncol(harmonizer_results[[i]])]
        
        col_counts=c(6:ncol(harmonizer_results[[i]]))
        
        select=col_counts[is.na(extended_suggestions)==FALSE]
        
        harmonizer_results[[i]][mismatch_rows[j],6]=harmonizer_results[[i]][mismatch_rows[j],select]
        
      }
    }
  }
  
  if(pull_types==TRUE){
    P_HABIT=vector(mode="character",length=nrow(harmonizer_results[[i]]))
    FAMILY=vector(mode="character",length=nrow(harmonizer_results[[i]]))
    for(j in 1:length(P_HABIT)){
      x=grep(harmonizer_results[[i]][j,6],reference$PROPOSED.NAMES,fixed=TRUE)
      P_HABIT[j]=reference$POLLEN.HABIT[x[1]]
      FAMILY[j]=reference$FAMILIES[x[1]]
    }
    harmonizer_results[[i]]=cbind(harmonizer_results[[i]],P_HABIT,FAMILY)
  }
  
}

for(i in 1:length(rec_names)){
  if(append_original==TRUE){
    orig_data=read.csv(paste0('data/',rec_names[i],'_data.csv'),header=TRUE,row.names="X")
    x=t(orig_data)
    harmonizer_results[[i]]=cbind(harmonizer_results[[i]],x)
  }
  
  if(check_doubles==TRUE){
    unique_names=unique(harmonizer_results[[i]][,6])
    if(length(unique_names)<nrow(harmonizer_results[[i]])){
      print(paste0(rec_names[i]," has doubles!"))
      if(repair_doubles==TRUE){
        y=table(harmonizer_results[[i]][,6])
        z=y[y>1]
        dubnames=names(z)
        for(k in 1:length(dubnames)){
          d=grep(dubnames[k],harmonizer_results[[i]][,6])
          
          ncol_all=ncol(harmonizer_results[[i]])
          ncol_details=ncol_all-ncol(x)
          
          pull=x[d,]
          rev_data=apply(pull,2,sum)
          rev_data=t(as.data.frame(rev_data))
          rev_details=harmonizer_results[[i]][d[1],1:ncol_details]
          rev_entry=cbind(rev_details,rev_data)
          
          harmonizer_results[[i]]=rbind(harmonizer_results[[i]],rev_entry)
          
          harmonizer_results[[i]]=harmonizer_results[[i]][-c(d),]
          
          
        }
      }
    }
  }
}

```

## Deriving Plant Functional Types and Percentages

Data haromonization includes associating pollen taxa with known Plant Functional Types (Lézine et al. 2009). Plant functional types can be used to group pollen taxa by growth form (arboreal trees/shrubs, herbaceous vegetation, lianas, arboreal palms, etc.) and make comparisons of records from different regions. Pollen records were harmonized and percents of major plant functional types were calculated based on the total number of pollen identified (Figure S4-2). Our goal is to assess the relative proportion forest and herbaceous vegetation cover (grasslands and savanna) and arboreal trees/shrubs and herbaceous PFTs are being used as proxies for these broad types of vegetation cover. Similar methods have been applied to regional assessments of vegetation change both for the African continent (Phelps et al. 2020).

```{r percents and plant functional types, echo=FALSE, cache=FALSE, fig.width=10, fig.height=10}

#Plotting settings

par(mfrow=c(2,3))

###Now that all of this data is harmonized and doubles are removed, let's try organizing the results and plotting them.

plot_results=lapply(1:length(rec_names),function(x){
  lapply(1,function(y){
    array(dim=6)
  })
})

plot_results=as.array(plot_results)
names(plot_results)=rec_names

#Writing all results into an array with separate matrices for taxa and data for each record. Naming conventions within the array aren't working, can't access TAXA/DATA with "$".

for(i in 1:length(rec_names)){
  TAXA=harmonizer_results[[i]][,c(2,17,6,16)]
  plot_results[[i]][[1]]=TAXA
  names(plot_results[[i]][1])="TAXA"
  DATA=harmonizer_results[[i]][,c(18:ncol(harmonizer_results[[i]]))]
  plot_results[[i]][[2]]=DATA
  names(plot_results[[i]][2])="DATA"
}

#Now we have an array with just the taxonomic info and the data in it. Now, lets standardize the processing to get the samples ready to plot.
#First job is to isolate all pollen from spores, unknowns, inderminables, and chronological designations.

for(i in 1:length(rec_names)){
  row_tracker=c(1:nrow(plot_results[[i]][[1]]))
  chron_cut=row_tracker[is.na(plot_results[[i]][[1]][,4])]
  if(length(chron_cut)<1){
    fossil_taxa=plot_results[[i]][[1]]
    fossil_data=plot_results[[i]][[2]]
    
    plot_results[[i]][[1]]=fossil_taxa[order(fossil_taxa$P_HABIT),]
    plot_results[[i]][[2]]=fossil_data[order(fossil_taxa$P_HABIT),]
    
  } else {
    fossil_taxa=plot_results[[i]][[1]][-c(chron_cut),]
    fossil_data=plot_results[[i]][[2]][-c(chron_cut),]
    CHRON=plot_results[[i]][[2]][chron_cut,]
    
    plot_results[[i]][[1]]=fossil_taxa[order(fossil_taxa$P_HABIT),]
    plot_results[[i]][[2]]=fossil_data[order(fossil_taxa$P_HABIT),]
    plot_results[[i]][[3]]=CHRON
  }
  
  
  #The above separates the chronology, leaving only the fossil data, below we will sort it by pollen type (arboreal, herbaceous, etc.)
  
  #With this in hand, we can organize results by pollen type and derive a pollen sum.
  
  all_pollen=fossil_data[fossil_taxa[,4]!="Sp" & fossil_taxa[,4]!="X" & fossil_taxa[,4]!="Other" & fossil_taxa[,4]!= "Ss" & fossil_taxa[,4]!="St" & fossil_taxa[,4]!= "Sb" & fossil_taxa[,4]!="S" & fossil_taxa[,4]!="Nq",]
  row.names(all_pollen)=fossil_taxa[fossil_taxa[,4]!="Sp" & fossil_taxa[,4]!="X" & fossil_taxa[,4]!="Other" & fossil_taxa[,4]!= "Ss" & fossil_taxa[,4]!="St" & fossil_taxa[,4]!= "Sb" & fossil_taxa[,4]!="S" & fossil_taxa[,4]!="Nq",3]
  
  herbaceous=fossil_data[fossil_taxa[,4]=="N" | fossil_taxa[,4]=="NL" | fossil_taxa[,4]=="NG",]
  row.names(herbaceous)=fossil_taxa[fossil_taxa[,4]=="N" | fossil_taxa[,4]=="NL" | fossil_taxa[,4]=="NG",3]
  
  aqherbs=fossil_data[fossil_taxa[,4]=="Nq",]
  row.names(aqherbs)=fossil_taxa[fossil_taxa[,4]=="Nq",3]
  
  arb_pollen=fossil_data[fossil_taxa[,4]=="A" | fossil_taxa[,4]=="AL" | fossil_taxa[,4]=="L",] #Including all Lianas
  row.names(arb_pollen)=fossil_taxa[fossil_taxa[,4]=="A" | fossil_taxa[,4]=="AL" | fossil_taxa[,4]=="L",3]
  
  #Need to exclude Rhizophora
  arb_taxa=row.names(arb_pollen)
  all_taxa=row.names(all_pollen)
  man_finder=grep("Rhizophora",arb_taxa)
  allman_finder=grep("Rhizophora",all_taxa)
  if(length(man_finder>0)){
    mang_pollen=arb_pollen[man_finder,]
    #mang_pollen=as.vector(mang_pollen)
    arb_pollen=arb_pollen[-c(man_finder),]
    all_pollen=all_pollen[-c(allman_finder),]
  } else {
    mang_pollen=c(rep(0,ncol(all_pollen)))
  }
  
  plm_pollen=fossil_data[fossil_taxa[,4]=="PI" | fossil_taxa[,4]=="PA" | fossil_taxa[,4]=="PL",]
  row.names(plm_pollen)=fossil_taxa[fossil_taxa[,4]=="PI" | fossil_taxa[,4]=="PA" | fossil_taxa[,4]=="PL",3]
  
  ind_pollen=fossil_data[fossil_taxa[,4]=="I",] #Indeteminate growth form palms are with the palms, so this isn't perfectly consistent.
  row.names(ind_pollen)=fossil_taxa[fossil_taxa[,4]=="I",3]
  
  spores=fossil_data[fossil_taxa[,4]=="Sp" | fossil_taxa[,4]=="S" | fossil_taxa[,4]=="Ss" | fossil_taxa[,4]=="St" | fossil_taxa[,4]=="Sb" |fossil_taxa[,4]=="Stp",]
  row.names(spores)=fossil_taxa[fossil_taxa[,4]=="Sp" | fossil_taxa[,4]=="S" | fossil_taxa[,4]=="Ss" | fossil_taxa[,4]=="St" | fossil_taxa[,4]=="Sb" |fossil_taxa[,4]=="Stp",3]
  
  #NEED TO PULL AND EXCLUDE INDETERMINATE?
  
  plot_results[[i]][[4]]=plot_results[[i]][[1]][plot_results[[i]][[1]][,4]!="Sp" & plot_results[[i]][[1]][,4]!="X" & plot_results[[i]][[1]][,4]!="Other" & plot_results[[i]][[1]][,4]!= "Ss" & plot_results[[i]][[1]][,4]!="St" & plot_results[[i]][[1]][,4]!= "Sb" & plot_results[[i]][[1]][,4]!="S",]
  
  #This is where we might insert some code to exclude select arboreal taxa (Rhizophora, Syzygium, etc.).
  
  arb_sum=apply(arb_pollen,2,sum)
  if(length(man_finder>0)){
    man_sum=apply(mang_pollen,2,sum)
  } else {
    man_sum=mang_pollen
  }
  #arb_sum[arb_sum==0]=10 #Temporary fix to make sure we don't get Inf of NaN's in the cases where there's no arboreal pollen (Tilla) ###This fix works, but yuck.
  hrb_sum=apply(herbaceous,2,sum)
  aqh_sum=apply(aqherbs,2,sum)
  plm_sum=apply(plm_pollen,2,sum)
  ind_sum=apply(ind_pollen,2,sum)
  all_sum=apply(all_pollen,2,sum)
  
  ptype_summary=rbind(arb_sum,man_sum,hrb_sum,aqh_sum,plm_sum,ind_sum)
  ptype_summary=t(ptype_summary) #Need to transpose table to get the %s
  ptype_pct=(ptype_summary/apply(ptype_summary,1,sum))*100 #Need to keep mangrove and aquatic herbs to get a complete picture of data...
  ptype_pct=t(ptype_pct)
  
  #Can we intervene somewhere in here and add Rhizophora/Mangroves?
  
  depth=as.numeric(colnames(ptype_pct))*-1
  ptype_pct=ptype_pct[,sort(rev(depth))]
  barplot(ptype_pct[,ncol(ptype_pct):1],horiz=TRUE,beside=FALSE,xlim=c(0,100),col=pft_trans)
  title(main=paste0(rec_names[i]," Results Summary"))
  
  #Percent plotting specific taxa
  
  all_pct=matrix(nrow=nrow(all_pollen),ncol=ncol(fossil_data))
  all_pct=as.data.frame(all_pct)
  row.names(all_pct)=row.names(all_pollen)
  colnames(all_pct)=colnames(fossil_data)
  
  arb_pct=matrix(nrow=nrow(arb_pollen),ncol=ncol(fossil_data))
  arb_pct=as.data.frame(arb_pct)
  row.names(arb_pct)=row.names(arb_pollen)
  colnames(arb_pct)=colnames(fossil_data)
  
  hrb_pct=matrix(nrow=nrow(herbaceous),ncol=ncol(fossil_data))
  hrb_pct=as.data.frame(hrb_pct)
  row.names(hrb_pct)=row.names(herbaceous)
  colnames(hrb_pct)=colnames(fossil_data)
  
  plm_pct=matrix(nrow=nrow(plm_pollen),ncol=ncol(fossil_data))
  plm_pct=as.data.frame(plm_pct)
  row.names(plm_pct)=row.names(plm_pollen)
  colnames(plm_pct)=colnames(fossil_data)
  
  sp_pct=matrix(nrow=nrow(spores),ncol=ncol(fossil_data))
  sp_pct=as.data.frame(sp_pct)
  row.names(sp_pct)=row.names(spores)
  colnames(sp_pct)=colnames(fossil_data)
  
  for(j in 1:nrow(fossil_data)){
    x1=(all_pollen[j,]/arb_sum)*100
    all_pct[j,]=x1
    
    x2=(arb_pollen[j,]/arb_sum)*100
    arb_pct[j,]=x2
    
    x3=(herbaceous[j,]/arb_sum)*100
    hrb_pct[j,]=x3
    
    x4=(plm_pollen[j,]/arb_sum)*100
    plm_pct[j,]=x4
    
    x5=(spores[j,]/arb_sum)*100
    sp_pct[j,]=x5
  }
  
  all_sum[all_sum==0]=NA
  #arb_sum[arb_sum==0]=NA
  
  AP_NAP=arb_sum/(all_sum)
  NAP=hrb_sum/(all_sum)
  
  indices=cbind(AP_NAP,NAP)
  
  plot_results[[i]][[6]]=indices
  
  plot_results[[i]][[5]]=all_pct
  
}

plot(0,0,pch=NA,xlim=c(0,100),ylim=c(0,100),axes=FALSE,ann=FALSE)
legend(10,80,legend=PFT_names,pch=22,pt.bg=pft_trans)
par(mfrow=c(1,1))

```
**Figure S4-2.** Barplots showing core results as percent of all pollen, grouped by PFT.

## Summarizing PFT Results using Z-Scores

After summarizing these records by PFT and calculating the percent of each major group, we compare the datasets by setting them on an equal scale using Z-scores, which represent the results as the difference from the mean in standard deviation units. By doing so, we can compare fluctuations with small and large amplitudes on a uniform scale (Figure S4-3). The APD entry for Lac Sélé did not contain a radiocarbon chronology, so this code will either compute one using the Rbacon package (Blaauw et al. 2021, v2.5.7) or use an exiting one.

```{r summarizing using Z-scores, echo=FALSE, fig.width=10, fig.height=10}

SELE_depth=as.numeric(row.names(plot_results$LACSELE_APD[[6]]))

if(run_SELE_dates==TRUE){
  Bacon("SELE",postbomb=1,thick=10,depths=SELE_depth)
}

SELE_adm=read.table("Cores/SELE/SELE_140_ages.txt",header=TRUE,sep="\t",row.names="depth")

#Append chronology to Sélé data in array.

plot_results$LACSELE_APD[[3]]=t(SELE_adm)

WAF_group=c("TILLA","KW31","NIGERDC2","LACSELE_APD")
spacer=0.5
plot_anchors=seq(0,length(WAF_group)+(spacer*length(WAF_group)),1+spacer)

plot(0,0,pch=NA,
     xlim=c(0,length(WAF_group)+(spacer*length(WAF_group))),
     ylim=c(-20000,500),
     xlab="Z-scores",axes=FALSE,ylab="yr BP")

axis(2,at=seq(-30000,0,1000))

for(i in 1:length(WAF_group)){
  x=grep(WAF_group[i],rec_names)
  p_pct=t(plot_results[[x]][[5]])
  p_pct=as.data.frame(p_pct)
  if(WAF_group[i]=="LACSELE_APD"){
    p_chr=plot_results[[x]][[3]][4,]*-1
    p_chr=as.data.frame(p_chr)
    p_chr=t(p_chr)
    row.names(p_chr)="Chron1"
  } else {
    p_chr=plot_results[[x]][[3]][1,]*-1
  }

  p_chr[p_chr==0]=NA
  z=grep("Poaceae undiff.",colnames(p_pct))

  AP_NAP=plot_results[[x]][[6]]
  AP_NAP=AP_NAP[is.na(p_chr)==FALSE,]
  p_chr=p_chr[is.na(p_chr)==FALSE]
  NAPz=zscore(AP_NAP[,2])
  AP_NAPz=zscore(AP_NAP[,1])
  AP_NAP=cbind(AP_NAP,AP_NAPz,NAPz)
  
  min_NAPz=min(floor(NAPz),na.rm=TRUE)
  max_NAPz=max(ceiling(NAPz),na.rm=TRUE)
  
  NAPz_scaled=(NAPz+abs(min_NAPz))/(abs(min_NAPz)+max_NAPz)
  
  lines(NAPz_scaled+plot_anchors[i],p_chr,pch=21,bg=c(rec_trans[i]),type="o",lty=3)
  
  axis(1,at=seq(plot_anchors[i],plot_anchors[i]+1,1/(abs(min_NAPz)+max_NAPz)),labels=c(min_NAPz:max_NAPz))
  axis(3,at=plot_anchors[i]+(abs(min_NAPz)/(abs(min_NAPz)+max_NAPz)),labels=rec_names[i],line=-0.5)
  
  if(i==1){
    smooth_table=as.data.frame(AP_NAP)
    smooth_table=cbind(smooth_table,p_chr)
    title(main="Herbaceous Pollen, West African Records",line=2)
  } else {

    AP_NAP=cbind(AP_NAP,p_chr)
    smooth_table=rbind(smooth_table,AP_NAP)
  }
}


```
**Figure S3-3.** Z-scores of herbaceous pollen percent from selected regional pollen records.

## Binning Data and Deriving Smoothed NAP Curve

In order to create a single index to compare with the finds at Iho Eleru, we aggregated the Z-scores of arboreal and herbaceous PFTs from all of the records and binned them by chronological intervals. In Figure S4-3, the sample density for chronological bins representing 500 and 100 years are compared. This shows that, using 500-year bins, the minimum number of samples in a bin (at 20000-19500 yr BP) is two. The maximum is 14 and all of the Holocene bins (11000 yr BP to present) are represented by a minimum of six data points.

```{r binning data and histograms, echo=FALSE, fig.width=10, fig.height=10}

#Take aggregated results and apply some kind of smoothing.

smooth_table=na.omit(smooth_table)
smooth_table=smooth_table[smooth_table[,5]>-12000,] #Excluding dates outside of the Iho Eleru chronology
smooth_table=smooth_table[order(smooth_table[,5]),]

par(mfrow=c(1,2))
hist(smooth_table[,5],breaks=12,xlab="cal yrBP",main="Sample Density for 1000yr Bins") #This is roughly how many data points per 1000 year bin we would get...
hist(smooth_table[,5],breaks=24,xlab="cal yrBP",main="Sample Density for 500yr Bins") #This is the data points for 500 year bins...
par(mfrow=c(1,1))
#thing=rev(smooth_table[,5])

```
**Figure S4-3.** Histograms showing number of samples representing each chronological bin.

Samples were binned to 500-year intervals and the chronology was limited to the last 12,000 years. In order to evaluate whether our smoothing results were reasonable, multiple smoothing methods were applied to summarized results from both herbaceous and arboreal PFTs. All of the smoothing functions were calculated with 24 knots. Spline smoothing was calculated using R's smooth.spline function. Kernel-density smoothing was calculated using R's ksmooth function. Smoothed splines were also calculated with the ss function in the npreg package (https://CRAN.R-project.org/package=npreg). These methods produced consistent results (Figure S4-4) and produce a reasonable index of general patterns in vegetation cover as reflected in the representation of pollen in regional pollen records.

```{r comparing smoothing methods, echo=FALSE, fig.height=10, fig.width=10}

par(mfrow=c(1,2))

#Testing smoothed AP_NAP index

smoothed_lines=ksmooth(smooth_table[,5],smooth_table$AP_NAPz,bandwidth=500)
spline_smoothed=smooth.spline(smooth_table$p_chr,smooth_table$AP_NAPz,nknots=24)
ss_smoothed=ss(smooth_table$p_chr,smooth_table$AP_NAPz,nknots=24)

plot(smooth_table$AP_NAPz,smooth_table$p_chr)
lines(smoothed_lines$y,smoothed_lines$x)
lines(spline_smoothed$y,spline_smoothed$x,lty=3,col="red")
plot(ss_smoothed,add=TRUE)

#Testing smoothed NAP

smoothed_lines=ksmooth(smooth_table[,5],smooth_table$NAPz,bandwidth=500)
spline_smoothed=smooth.spline(smooth_table$p_chr,smooth_table$NAPz,nknots=12)
ss_smoothed=ss(smooth_table$p_chr,smooth_table$NAPz,nknots=12)

plot(smooth_table$NAPz,smooth_table$p_chr)
lines(smoothed_lines$y,smoothed_lines$x)
lines(spline_smoothed$y,spline_smoothed$x,lty=3,col="red")
plot(ss_smoothed,add=TRUE)


par(mfrow=c(1,1))

```
**Figure S4-4.** Plots showing all data points and results of different smoothing methods.

In order to visualize our uncertainty and as a final check on the smoothing methods, the smoothed results are presented below with box-and-whisker plots of the binned sample results (Figure S4-5). This visualization reveals where outliers may have an over-sized influence on the curve (at 7500-7000 yr BP and 5000-4000 yr BP) and in which direction.


```{r combined box-whisker and smoothed results, echo=FALSE, fig.width=10, fig.height=10}

#An alternative is binning the results and plotting box-whisker plots

chrono_bins=seq(-12000,-1000,500)
smooth_table[smooth_table[,5]>=chrono_bins[1]&smooth_table[,5]<=chrono_bins[2],4]
bin_count=hist(smooth_table[,5],plot=FALSE)
bin_matrix=matrix(nrow=max(bin_count$counts),ncol=length(chrono_bins))
bin_matrix=as.data.frame(bin_matrix)
colnames(bin_matrix)=seq(-12000,-1000,500)


for(i in 1:length(chrono_bins)){
  if(i==23){
    x=smooth_table[smooth_table[,5]>=chrono_bins[i],2]
  } else {
    x=smooth_table[smooth_table[,5]>=chrono_bins[i]&smooth_table[,5]<=chrono_bins[i+1],4]
  }
  y=c(x,rep(NA,nrow(bin_matrix)-length(x)))
  bin_matrix[,i]=y
}

plot(0,0,pch=NA,xlim=c(-4,4),ylim=c(-12000,0),xlab=NA,axes=FALSE,ylab="yr BP")
boxplot(bin_matrix,horizontal=TRUE,add=TRUE,at=chrono_bins,boxwex=500)
points(smooth_table$NAPz,smooth_table$p_chr,pch=21,bg="black",cex=0.8)
lines(spline_smoothed$y,spline_smoothed$x,lty=3,col="red",lwd=2)
title(main="Zscores of Herbaceous Pollen from Nigerian Pollen Cores")

```
**Figure S4-5.** Box and whisker plot of data per chronological bin overlain with kernel-density smoothing result.

## References/Works Cited

Lézine, A.-M., Watrin, J., Vincens, A., & Hély, C. (2009). Are modern pollen data representative of west African vegetation? Review of Palaeobotany and Palynology, 156(3–4), 265–276. https://doi.org/10.1016/j.revpalbo.2009.02.001

Phelps, L. N., Chevalier, M., Shanahan, T. M., Aleman, J. C., Courtney‐Mustaphi, C., Kiahtipes, C. A., … Manning, K. (2020). Asymmetric response of forest and grassy biomes to climate variability across the African Humid Period: influenced by anthropogenic disturbance? Ecography, 43(8), 1118–1142. https://doi.org/10.1111/ecog.04990

Vincens, A., Leźine, A. M., Buchet, G., Lewden, D., Le Thomas, A., Agwu, C. O. C., … Ybert, J. P. (2007). African pollen database inventory of tree and shrub pollen types. Review of Palaeobotany and Palynology, 145(1–2), 135–141. https://doi.org/10.1016/j.revpalbo.2006.09.004
